# Supplementary material for: Global gene expression analyses of bystander and alpha particle irradiated normal human lung fibroblasts: Synchronous and differential responses
Source: BMC Med Genomics. 2008 Dec 24;1:63. doi: 10.1186/1755-8794-1-63 (PMC2627914; doi:10.1186/1755-8794-1-63)
Supplement: Additional file 1 — Genes responding 4 hours after 50 cGy direct Alpha particle irradiation. Genes with significantly altered expression in directly irradiated cells 4 hours after exposure to 50 cGy alpha particle irradiation. [file 1755-8794-1-63-S1.xls]

## Sheet: Sheet1
Additional Table 1. Genes responding 4 hours after 50cGy direct Alpha particle irradiation
Order	Parametric p-value	FDR	Mean Ratio	Unique id	Description	Gene symbol
1	1.8e-06	0.0135598	5.79542	A_23_P31945	Homo sapiens interleukin 33 (IL33), mRNA [NM_033439]	IL33
2	4.6e-06	0.0135598	5.68789	A_24_P77008	Homo sapiens prostaglandin-endoperoxide synthase 2 (prostaglandin G/H synthase and cyclooxygenase) (PTGS2), mRNA [NM_000963]	PTGS2
3	5.7e-06	0.0135598	4.89738	A_32_P377880	Glial cell line-derived neurotrophic factor precursor (Astrocyte- derived trophic factor 1) (ATF-1). [Source:Uniprot/SWISSPROT;Acc:P39905] [ENST00000381827]	GDNF
4	7.8e-06	0.0135598	5.51664	A_24_P250922	Homo sapiens prostaglandin-endoperoxide synthase 2 (prostaglandin G/H synthase and cyclooxygenase) (PTGS2), mRNA [NM_000963]	PTGS2
5	8.7e-06	0.0135598	4.95423	A_23_P161698	Homo sapiens matrix metallopeptidase 3 (stromelysin 1, progelatinase) (MMP3), mRNA [NM_002422]	MMP3
6	1.6e-05	0.0187032	3.51769	A_24_P731648	Homo sapiens solute carrier family 16, member 6 (monocarboxylic acid transporter 7) (SLC16A6), mRNA [NM_004694]	SLC16A6
7	1.9e-05	0.0187032	3.40736	A_23_P152791	Homo sapiens solute carrier family 16, member 6 (monocarboxylic acid transporter 7) (SLC16A6), mRNA [NM_004694]	SLC16A6
8	1.92e-05	0.0187032	3.24271	A_32_P170664	Homo sapiens cDNA: FLJ21245 fis, clone COL01184. [AK024898]	AK024898
9	2.71e-05	0.0206869	4.70385	A_32_P30600	Q9F8M7_CARHY (Q9F8M7) DTDP-glucose 4,6-dehydratase (Fragment), partial (9%) [THC2719287]	THC2699065
10	2.8e-05	0.0206869	7.276	A_23_P16523	Homo sapiens growth differentiation factor 15 (GDF15), mRNA [NM_004864]	GDF15
11	2.92e-05	0.0206869	4.04625	A_24_P925664	Unknown	THC2545454
12	3.76e-05	0.0244181	9.07414	A_23_P153185	Plasminogen activator inhibitor 2 precursor (PAI-2) (Placental plasminogen activator inhibitor) (Monocyte Arg-serpin) (Urokinase inhibitor). [Source:Uniprot/SWISSPROT;Acc:P05120] [ENST00000299502]	SERPINB2
13	5.21e-05	0.0312319	4.41962	A_23_P110204	Homo sapiens chemokine (C-X-C motif) ligand 5 (CXCL5), mRNA [NM_002994]	CXCL5
14	6.24e-05	0.0334612	2.79346	A_23_P63209	Homo sapiens hydroxysteroid (11-beta) dehydrogenase 1 (HSD11B1), transcript variant 2, mRNA [NM_181755]	HSD11B1
15	7.07e-05	0.0334612	3.49609	A_23_P1691	Homo sapiens matrix metallopeptidase 1 (interstitial collagenase) (MMP1), mRNA [NM_002421]	MMP1
16	7.23e-05	0.0334612	2.91476	A_23_P56898	Homo sapiens kynureninase (L-kynurenine hydrolase) (KYNU), transcript variant 1, mRNA [NM_003937]	KYNU
17	7.91e-05	0.0334612	3.52821	A_23_P139895	Homo sapiens hypothetical protein MGC5370, mRNA (cDNA clone IMAGE:3049213), partial cds. [BC006795]	MGC5370
18	8.45e-05	0.0334612	4.2603	A_24_P125096	Homo sapiens metallothionein 1X (MT1X), mRNA [NM_005952]	MT1X
19	8.95e-05	0.0334612	4.14929	A_23_P206707	Homo sapiens metallothionein 1G (MT1G), mRNA [NM_005950]	MT1G
20	9.03e-05	0.0334612	3.74217	A_24_P931443	Homo sapiens G protein-coupled receptor 68 (GPR68), mRNA [NM_003485]	GPR68
21	9.04e-05	0.0334612	2.58779	A_23_P80594	Homo sapiens phospholipase C-like 2 (PLCL2), mRNA [NM_015184]	PLCL2
22	9.63e-05	0.0334612	2.58703	A_23_P253350	Homo sapiens chromosome 8 open reading frame 4 (C8orf4), mRNA [NM_020130]	C8orf4
23	0.0001076	0.0334612	3.0078	A_24_P11506	Homo sapiens kynureninase (L-kynurenine hydrolase) (KYNU), transcript variant 2, mRNA [NM_001032998]	KYNU
24	0.0001189	0.0334612	3.03259	A_23_P24129	Homo sapiens dickkopf homolog 1 (Xenopus laevis) (DKK1), mRNA [NM_012242]	DKK1
25	0.0001251	0.0334612	2.73493	A_24_P213134	Homo sapiens pp10472 mRNA, complete cds. [AF318321]	SLC16A3
26	0.0001282	0.0334612	8.69018	A_24_P245379	Homo sapiens serpin peptidase inhibitor, clade B (ovalbumin), member 2 (SERPINB2), mRNA [NM_002575]	SERPINB2
27	0.0001303	0.0334612	0.287092	A_23_P372308	Homo sapiens RGM domain family, member A (RGMA), mRNA [NM_020211]	RGMA
28	0.0001327	0.0334612	2.68783	A_23_P13094	Homo sapiens matrix metallopeptidase 10 (stromelysin 2) (MMP10), mRNA [NM_002425]	MMP10
29	0.0001336	0.0334612	4.65657	A_23_P315364	Homo sapiens chemokine (C-X-C motif) ligand 2 (CXCL2), mRNA [NM_002089]	CXCL2
30	0.0001358	0.0334612	4.11424	A_23_P414343	Homo sapiens metallothionein 1H (MT1H), mRNA [NM_005951]	MT1H
31	0.0001359	0.0334612	3.03416	A_23_P218918	Homo sapiens fibroblast growth factor 2 (basic) (FGF2), mRNA [NM_002006]	FGF2
32	0.0001374	0.0334612	3.95472	A_23_P60933	Homo sapiens metallothionein 1G (MT1G), mRNA [NM_005950]	MT1G
33	0.0001543	0.0339923	3.93155	A_23_P37983	Homo sapiens metallothionein 1B (functional) (MT1B), mRNA [NM_005947]	MT1B
34	0.0001561	0.0339923	3.45347	A_23_P57784	Homo sapiens claudin 1 (CLDN1), mRNA [NM_021101]	CLDN1
35	0.0001646	0.0339923	2.80063	A_24_P167642	Homo sapiens GTP cyclohydrolase 1 (dopa-responsive dystonia) (GCH1), transcript variant 1, mRNA [NM_000161]	GCH1
36	0.000165	0.0339923	2.64827	A_24_P157926	Homo sapiens tumor necrosis factor, alpha-induced protein 3 (TNFAIP3), mRNA [NM_006290]	TNFAIP3
37	0.0001683	0.0339923	3.32912	A_23_P74609	Homo sapiens G0/G1switch 2 (G0S2), mRNA [NM_015714]	G0S2
38	0.0001746	0.0339923	2.88713	A_23_P52986	Homo sapiens von Willebrand factor C and EGF domains (VWCE), mRNA [NM_152718]	VWCE
39	0.00018	0.0339923	4.06247	A_23_P303242	Homo sapiens metallothionein 1X (MT1X), mRNA [NM_005952]	MT1X
40	0.0001811	0.0339923	4.5785	A_23_P206724	Homo sapiens metallothionein 1E (functional) (MT1E), mRNA [NM_175617]	MT1E
41	0.0001825	0.0339923	2.89739	A_24_P122137	Homo sapiens leukemia inhibitory factor (cholinergic differentiation factor) (LIF), mRNA [NM_002309]	LIF
42	0.0001832	0.0339923	2.84634	A_24_P535256	Homo sapiens cDNA FLJ11041 fis, clone PLACE1004405. [AK001903]	AK001903
43	0.0002176	0.0394362	3.25857	A_23_P23221	Homo sapiens growth arrest and DNA-damage-inducible, alpha (GADD45A), mRNA [NM_001924]	GADD45A
44	0.0002295	0.0406476	3.82142	A_23_P163782	Homo sapiens metallothionein 1H-like protein (LOC645745), mRNA [NM_001039954]	LOC645745
45	0.0002355	0.0407834	3.14935	A_23_P502750	Homo sapiens Mdm2, transformed 3T3 cell double minute 2, p53 binding protein (mouse) (MDM2), transcript variant MDM2, mRNA [NM_002392]	MDM2
46	0.0002439	0.0413198	3.92841	A_23_P427703	H.sapiens mRNA for metallothionein isoform 1R. [X97261]	MT1L
47	0.0002719	0.0429311	8.28924	A_32_P87013	Homo sapiens interleukin 8 (IL8), mRNA [NM_000584]	IL8
48	0.0002784	0.0429311	3.51971	A_23_P72096	Homo sapiens interleukin 1, alpha (IL1A), mRNA [NM_000575]	IL1A
49	0.0002822	0.0429311	3.5396	A_23_P58328	Homo sapiens annexin A10 (ANXA10), mRNA [NM_007193]	ANXA10
50	0.000285	0.0429311	4.84754	A_24_P183150	Homo sapiens chemokine (C-X-C motif) ligand 3 (CXCL3), mRNA [NM_002090]	CXCL3
51	0.000291	0.0429311	2.2477	A_23_P128486	Homo sapiens chromosome 12 open reading frame 5 (C12orf5), mRNA [NM_020375]	C12orf5
52	0.0002932	0.0429311	2.91953	A_23_P34325	Homo sapiens low density lipoprotein receptor-related protein 8, apolipoprotein e receptor (LRP8), transcript variant 2, mRNA [NM_033300]	LRP8
53	0.0002989	0.0429311	2.23887	A_23_P63896	Homo sapiens Fas (TNF receptor superfamily, member 6) (FAS), transcript variant 1, mRNA [NM_000043]	FAS
54	0.0003051	0.0429311	3.45349	A_23_P302060	Homo sapiens interferon epsilon 1 (IFNE1), mRNA [NM_176891]	IFNE1
55	0.0003065	0.0429311	2.62984	A_24_P246825	Unknown	THC2677796
56	0.0003085	0.0429311	2.43312	A_32_P206561	Unknown	A_32_P206561
57	0.0003154	0.0431213	4.64798	A_23_P59210	Homo sapiens cyclin-dependent kinase inhibitor 1A (p21, Cip1) (CDKN1A), transcript variant 1, mRNA [NM_000389]	CDKN1A
58	0.0003384	0.0454681	2.20984	A_23_P113283	Homo sapiens zinc finger, matrin type 3 (ZMAT3), transcript variant 1, mRNA [NM_022470]	ZMAT3
59	0.0003539	0.0467448	2.2195	A_23_P363936	Homo sapiens heat shock 70kDa protein 4-like (HSPA4L), mRNA [NM_014278]	HSPA4L
60	0.0003698	0.0475373	2.13259	A_23_P76538	Homo sapiens tescalcin (TESC), mRNA [NM_017899]	TESC
61	0.0003753	0.0475373	3.41571	A_23_P143331	Homo sapiens bone morphogenetic protein 2 (BMP2), mRNA [NM_001200]	BMP2
62	0.0003825	0.0475373	2.09656	A_24_P377499	Homo sapiens oxysterol binding protein-like 3 (OSBPL3), transcript variant 1, mRNA [NM_015550]	OSBPL3
63	0.0003856	0.0475373	2.45915	A_23_P305060	Homo sapiens pre-B-cell colony enhancing factor 1 (PBEF1), mRNA [NM_005746]	PBEF1
64	0.0003976	0.0475373	2.59967	A_24_P937817	Homo sapiens cDNA: FLJ22542 fis, clone HSI00196. [AK026195]	AK026195
65	0.0004002	0.0475373	3.22548	A_23_P98350	Homo sapiens baculoviral IAP repeat-containing 3 (BIRC3), transcript variant 1, mRNA [NM_001165]	BIRC3
66	0.0004026	0.0475373	5.13323	A_24_P89457	Homo sapiens cyclin-dependent kinase inhibitor 1A (p21, Cip1) (CDKN1A), transcript variant 2, mRNA [NM_078467]	CDKN1A
67	0.0004446	0.0511931	0.391016	A_24_P226755	Homo sapiens thymus high mobility group box protein TOX (TOX), mRNA [NM_014729]	TOX
68	0.0004467	0.0511931	2.6908	A_32_P210202	Homo sapiens E2F transcription factor 7 (E2F7), mRNA [NM_203394]	E2F7
69	0.0004597	0.0518884	3.54951	A_24_P257416	Homo sapiens chemokine (C-X-C motif) ligand 2 (CXCL2), mRNA [NM_002089]	CXCL2
70	0.0004726	0.0518884	2.12323	A_24_P935682	Homo sapiens clone DNA166629 MRSS6228 (UNQ6228) mRNA, complete cds. [AY358248]	AY358248
71	0.0004788	0.0518884	2.65163	A_23_P302672	Homo sapiens DNA-damage-inducible transcript 4-like (DDIT4L), mRNA [NM_145244]	DDIT4L
72	0.0004794	0.0518884	2.30494	A_24_P295543	Homo sapiens biogenesis of lysosome-related organelles complex-1, subunit 2 (BLOC1S2), transcript variant 2, mRNA [NM_001001342]	BLOC1S2
73	0.0005087	0.0543055	3.44121	A_23_P122924	Homo sapiens inhibin, beta A (activin A, activin AB alpha polypeptide) (INHBA), mRNA [NM_002192]	INHBA
74	0.0005513	0.0580579	3.66881	A_23_P151506	Homo sapiens pleckstrin 2 (PLEK2), mRNA [NM_016445]	PLEK2
75	0.000591	0.0603957	2.10206	A_23_P388993	Homo sapiens LOH11CR1B gene, loss of heterozygosity, 11, chromosomal region 1 gene B product. [AB096241]	ZC3H12C
76	0.0005985	0.0603957	2.84961	A_23_P54840	Homo sapiens metallothionein 1A (functional) (MT1A), mRNA [NM_005946]	MT1A
77	0.0006025	0.0603957	2.31868	A_23_P253345	Homo sapiens chromosome 8 open reading frame 4 (C8orf4), mRNA [NM_020130]	C8orf4
78	0.0006102	0.0603957	0.359781	A_24_P830315	Homo sapiens cDNA FLJ41679 fis, clone HCASM2003212. [AK123673]	AK123673
79	0.0006166	0.0603957	0.386174	A_23_P35597	Homo sapiens chromosome 10 open reading frame 10 (C10orf10), mRNA [NM_007021]	C10orf10
80	0.0006204	0.0603957	0.43209	A_23_P130961	Homo sapiens elastase 2, neutrophil (ELA2), mRNA [NM_001972]	ELA2
81	0.0006315	0.0603957	2.0916	A_23_P104438	Homo sapiens myopalladin (MYPN), mRNA [NM_032578]	MYPN
82	0.0006355	0.0603957	2.30963	A_32_P69492	Homo sapiens cDNA: FLJ21978 fis, clone HEP06046, highly similar to AF158185 Homo sapiens xeroderma pigmentosum variant RAD30 (RAD30) mRNA. [AK025631]	POLH
83	0.0006751	0.0633862	2.73493	A_24_P361896	Homo sapiens metallothionein 2A (MT2A), mRNA [NM_005953]	MT2A
84	0.0007157	0.0663982	2.352	A_23_P55706	Homo sapiens v-rel reticuloendotheliosis viral oncogene homolog B, nuclear factor of kappa light polypeptide gene enhancer in B-cells 3 (avian) (RELB), mRNA [NM_006509]	RELB
85	0.0007312	0.0666213	2.43389	A_32_P78649	Homo sapiens cDNA FLJ41487 fis, clone BRTHA2004350. [AK123481]	AK123481
86	0.0007363	0.0666213	2.38756	A_23_P212089	Homo sapiens nuclear factor of kappa light polypeptide gene enhancer in B-cells inhibitor, zeta (NFKBIZ), transcript variant 1, mRNA [NM_031419]	NFKBIZ
87	0.0007465	0.0666213	2.86432	A_24_P916853	Unknown	A_24_P916853
88	0.0007523	0.0666213	2.82891	A_23_P121987	Homo sapiens thymic stromal lymphopoietin (TSLP), transcript variant 1, mRNA [NM_033035]	TSLP
89	0.0007958	0.0692105	2.01932	A_32_P219135	Homo sapiens cDNA clone IMAGE:30398108. [BC087859]	LOC401317
90	0.0007993	0.0692105	2.45487	A_23_P86012	Homo sapiens laminin, beta 3 (LAMB3), transcript variant 2, mRNA [NM_001017402]	LAMB3
91	0.0008551	0.0727963	0.445216	A_24_P66592	Homo sapiens CNKSR family member 3 (CNKSR3), mRNA [NM_173515]	CNKSR3
92	0.0008668	0.0727963	2.57462	A_32_P71032	Unknown	THC2638839
93	0.0008945	0.0727963	2.05619	A_24_P788878	PREDICTED: Homo sapiens nuclear localized factor 2 (NLF2), mRNA [XM_940314]	NLF2
94	0.0009008	0.0727963	2.03318	A_23_P119448	Homo sapiens SAPS domain family, member 1 (SAPS1), mRNA [NM_014931]	SAPS1
95	0.0009036	0.0727963	0.379225	A_32_P222695	Homo sapiens FLJ41603 protein (FLJ41603), mRNA [NM_001001669]	FLJ41603
96	0.0009036	0.0727963	0.385129	A_24_P229055	Homo sapiens chromosome 9 open reading frame 164 (C9orf164), mRNA [NM_182635]	C9orf164
97	0.0009061	0.0727963	2.11448	A_24_P564462	Homo sapiens chromosome 12 open reading frame 5 (C12orf5), mRNA [NM_020375]	C12orf5
98	0.0009527	0.075483	2.55678	A_23_P30972	Homo sapiens activating signal cointegrator 1 complex subunit 3 (ASCC3), transcript variant 2, mRNA [NM_022091]	ASCC3
99	0.0009681	0.075483	2.31132	A_24_P374741	Homo sapiens cDNA FLJ25099 fis, clone CBR01272. [AK057828]	FRMD4A
100	0.0009686	0.075483	1.91863	A_23_P14184	Homo sapiens thrombospondin, type I, domain containing 1 (THSD1), transcript variant 1, mRNA [NM_018676]	THSD1
101	0.0009915	0.076104	2.57877	A_24_P264832	Homo sapiens neurofilament, medium polypeptide 150kDa (NEFM), mRNA [NM_005382]	NEFM
102	0.0009961	0.076104	2.3782	A_23_P22352	Homo sapiens cDNA FLJ10210 fis, clone HEMBA1006344, weakly similar to RADIXIN. [AK001072]	FRMD4A
103	0.0010554	0.0791064	0.434633	A_23_P345564	Homo sapiens opiate receptor-like 1 (OPRL1), transcript variant 1, mRNA [NM_182647]	OPRL1
104	0.0010557	0.0791064	6.96241	A_23_P71037	Homo sapiens interleukin 6 (interferon, beta 2) (IL6), mRNA [NM_000600]	IL6
105	0.0010911	0.0796673	0.354401	A_23_P404481	Homo sapiens endothelial differentiation, sphingolipid G-protein-coupled receptor, 1 (EDG1), mRNA [NM_001400]	EDG1
106	0.0011025	0.0796673	0.479992	A_23_P6381	Homo sapiens meningioma (disrupted in balanced translocation) 1 (MN1), mRNA [NM_002430]	MN1
107	0.0011059	0.0796673	2.27321	A_32_P165477	Homo sapiens solute carrier family 7, (cationic amino acid transporter, y+ system) member 11 (SLC7A11), mRNA [NM_014331]	SLC7A11
108	0.0011098	0.0796673	2.16204	A_32_P220233	Homo sapiens cDNA FLJ11762 fis, clone HEMBA1005670. [AK021824]	AK021824
109	0.0011143	0.0796673	0.324195	A_23_P103812	Homo sapiens family with sequence similarity 5, member C (FAM5C), mRNA [NM_199051]	FAM5C
110	0.0011426	0.0797151	3.7612	A_23_P108842	Homo sapiens dual specificity phosphatase 2 (DUSP2), mRNA [NM_004418]	DUSP2
111	0.0011549	0.0797151	2.74575	A_23_P91943	Homo sapiens interleukin 12A (natural killer cell stimulatory factor 1, cytotoxic lymphocyte maturation factor 1, p35) (IL12A), mRNA [NM_000882]	IL12A
112	0.0011619	0.0797151	2.5458	A_23_P7144	Homo sapiens chemokine (C-X-C motif) ligand 1 (melanoma growth stimulating activity, alpha) (CXCL1), mRNA [NM_001511]	CXCL1
113	0.0011806	0.0797151	2.19281	A_23_P206077	Homo sapiens interferon stimulated exonuclease gene 20kDa-like 1 (ISG20L1), mRNA [NM_022767]	ISG20L1
114	0.0011894	0.0797151	2.0755	A_24_P911928	Myb-related protein A (A-Myb). [Source:Uniprot/SWISSPROT;Acc:P10243] [ENST00000331406]	MYBL1
115	0.0011951	0.0797151	2.24644	A_32_P42684	Homo sapiens solute carrier family 7, (cationic amino acid transporter, y+ system) member 11 (SLC7A11), mRNA [NM_014331]	SLC7A11
116	0.0011966	0.0797151	2.31453	A_23_P93562	Homo sapiens sestrin 1 (SESN1), mRNA [NM_014454]	SESN1
117	0.0011968	0.0797151	2.23218	A_32_P80016	N47124 yy53b06.r1 Soares_multiple_sclerosis_2NbHMSP Homo sapiens cDNA clone IMAGE:277235 5', mRNA sequence [N47124]	THC2579650
118	0.0012496	0.0823564	2.78422	A_24_P37409	Homo sapiens dual specificity phosphatase 2 (DUSP2), mRNA [NM_004418]	DUSP2
119	0.0012579	0.0823564	1.87499	A_32_P117145	Homo sapiens leucine-rich repeats and death domain containing (LRDD), transcript variant 2, mRNA [NM_018494]	LRDD
120	0.0012773	0.0823564	0.527119	A_24_P402588	Homo sapiens B-cell CLL/lymphoma 11A (zinc finger protein) (BCL11A), transcript variant 5, mRNA [NM_138553]	BCL11A
121	0.0012811	0.0823564	0.332686	A_24_P329795	Homo sapiens chromosome 10 open reading frame 10 (C10orf10), mRNA [NM_007021]	C10orf10
122	0.0012908	0.0823564	3.19639	A_23_P74737	Homo sapiens eyes absent homolog 3 (Drosophila) (EYA3), mRNA [NM_001990]	EYA3
123	0.0013011	0.0823564	2.3274	A_32_P79396	Homo sapiens pre-B-cell colony enhancing factor 1 (PBEF1), mRNA [NM_005746]	PBEF1
124	0.0013185	0.0823564	2.31953	A_23_P20225	Homo sapiens ribonucleotide reductase M2 B (TP53 inducible) (RRM2B), mRNA [NM_015713]	RRM2B
125	0.001321	0.0823564	0.257539	A_23_P98844	Homo sapiens RAC/CDC42 exchange factor (GEFT), transcript variant 1, mRNA [NM_182947]	GEFT
126	0.0013516	0.0824292	3.30229	A_32_P108254	Homo sapiens family with sequence similarity 20, member A (FAM20A), mRNA [NM_017565]	FAM20A
127	0.0013535	0.0824292	0.500682	A_24_P320545	Homo sapiens PTK7 protein tyrosine kinase 7 (PTK7), transcript variant PTK7-1, mRNA [NM_002821]	PTK7
128	0.0013539	0.0824292	0.492638	A_23_P79803	Homo sapiens chromosome 20 open reading frame 102 (C20orf102), mRNA [NM_080607]	C20orf102
129	0.0014122	0.0842856	2.18022	A_32_P209582	ALU1_HUMAN (P39188) Alu subfamily J sequence contamination warning entry, partial (5%) [THC2663167]	THC2663167
130	0.0014164	0.0842856	0.420208	A_23_P324461	Homo sapiens midnolin (MIDN), mRNA [NM_177401]	MIDN
131	0.0014278	0.0842856	2.29554	A_23_P256724	Homo sapiens tumor necrosis factor receptor superfamily, member 10c, decoy without an intracellular domain (TNFRSF10C), mRNA [NM_003841]	TNFRSF10C
132	0.0014419	0.0842856	0.47047	A_24_P263259	Homo sapiens chromosome 14 open reading frame 65, mRNA (cDNA clone MGC:117455 IMAGE:5139193), complete cds. [BC110042]	C14orf65
133	0.0014518	0.0842856	2.37471	A_32_P115749	AGENCOURT_14006900 NIH_MGC_186 Homo sapiens cDNA clone IMAGE:30372058 5', mRNA sequence [CD104030]	CD104030
134	0.0014552	0.0842856	0.51607	A_23_P64617	Homo sapiens frizzled homolog 4 (Drosophila) (FZD4), mRNA [NM_012193]	FZD4
135	0.0014601	0.0842856	2.80193	A_23_P59138	Homo sapiens POU domain, class 5, transcription factor 1 (POU5F1), transcript variant 1, mRNA [NM_002701]	POU5F1
136	0.0014721	0.0843535	0.280477	A_23_P58266	Homo sapiens S100 calcium binding protein P (S100P), mRNA [NM_005980]	S100P
137	0.0014919	0.0846129	3.85623	A_23_P152002	Homo sapiens BCL2-related protein A1 (BCL2A1), mRNA [NM_004049]	BCL2A1
138	0.0015051	0.0846129	0.542088	A_23_P42168	Homo sapiens MyoD family inhibitor (MDFI), mRNA [NM_005586]	MDFI
139	0.0015092	0.0846129	3.23512	A_24_P251764	Homo sapiens chemokine (C-X-C motif) ligand 3 (CXCL3), mRNA [NM_002090]	CXCL3
140	0.0015267	0.0849827	2.36854	A_32_P179807	Unknown	A_32_P179807
141	0.0015768	0.0853875	1.94344	A_23_P138495	Homo sapiens protein tyrosine phosphatase, receptor type, E (PTPRE), transcript variant 1, mRNA [NM_006504]	PTPRE
142	0.0015854	0.0853875	2.67112	A_23_P51646	Homo sapiens polo-like kinase 3 (Drosophila) (PLK3), mRNA [NM_004073]	PLK3
143	0.0015968	0.0853875	2.46973	A_24_P200420	Homo sapiens solute carrier family 7, (cationic amino acid transporter, y+ system) member 11 (SLC7A11), mRNA [NM_014331]	SLC7A11
144	0.0015988	0.0853875	2.53474	A_24_P166527	Homo sapiens tumor necrosis factor, alpha-induced protein 3 (TNFAIP3), mRNA [NM_006290]	TNFAIP3
145	0.0016068	0.0853875	2.4344	A_24_P734060	Homo sapiens mRNA; cDNA DKFZp686D0720 (from clone DKFZp686D0720). [AL832183]	LOC284454
146	0.0016307	0.0853875	3.38362	A_23_P58009	Homo sapiens chromosome 3 open reading frame 52 (C3orf52), mRNA [NM_024616]	C3orf52
147	0.0016358	0.0853875	0.444207	A_23_P431268	Homo sapiens pleckstrin homology domain containing, family A member 6 (PLEKHA6), mRNA [NM_014935]	PLEKHA6
148	0.0016483	0.0853875	0.458173	A_23_P392470	Homo sapiens nuclear receptor subfamily 3, group C, member 2 (NR3C2), mRNA [NM_000901]	NR3C2
149	0.0016485	0.0853875	2.28126	A_23_P309545	Homo sapiens Mdm2, transformed 3T3 cell double minute 2, p53 binding protein (mouse) (MDM2), transcript variant MDM2b, mRNA [NM_006879]	MDM2
150	0.0016515	0.0853875	0.416823	A_23_P13753	Homo sapiens nuclear factor (erythroid-derived 2), 45kDa (NFE2), mRNA [NM_006163]	NFE2
151	0.0016545	0.0853875	3.02339	A_23_P79518	Homo sapiens interleukin 1, beta (IL1B), mRNA [NM_000576]	IL1B
152	0.0016844	0.0863587	0.406484	A_24_P248345	Homo sapiens olfactomedin-like 2B (OLFML2B), mRNA [NM_015441]	OLFML2B
153	0.0017133	0.0872663	1.82483	A_24_P302172	Homo sapiens prostaglandin F receptor (FP) (PTGFR), transcript variant 2, mRNA [NM_001039585]	PTGFR
154	0.001858	0.0937322	1.91076	A_23_P134176	Homo sapiens superoxide dismutase 2, mitochondrial (SOD2), nuclear gene encoding mitochondrial protein, transcript variant 2, mRNA [NM_001024465]	SOD2
155	0.0018643	0.0937322	2.17422	A_23_P425681	Homo sapiens cholecystokinin (CCK), mRNA [NM_000729]	CCK
156	0.001892	0.0945151	2.06018	A_23_P66881	Homo sapiens regulator of G-protein signalling 9 (RGS9), mRNA [NM_003835]	RGS9
157	0.0019335	0.095973	2.50358	A_24_P933828	Homo sapiens cDNA clone IMAGE:30398108. [BC087859]	LOC401317
158	0.001993	0.0981387	2.41923	A_23_P201636	Homo sapiens laminin, gamma 2 (LAMC2), transcript variant 1, mRNA [NM_005562]	LAMC2
159	0.0020099	0.0981387	1.89475	A_32_P159176	Unknown	THC2744561
160	0.0020387	0.0981387	0.507617	A_32_P222684	PR domain zinc finger protein 6 (PR domain-containing protein 6) (Fragment). [Source:Uniprot/SWISSPROT;Acc:Q9NQX0] [ENST00000261364]	PRDM6
161	0.002069	0.0981387	2.26236	A_23_P350451	Homo sapiens PR domain containing 1, with ZNF domain (PRDM1), transcript variant 1, mRNA [NM_001198]	PRDM1
162	0.0020711	0.0981387	1.91944	A_32_P126609	SMC5 protein [Source:RefSeq_peptide;Acc:NP_055925] [ENST00000377144]	SMC5
163	0.002087	0.0981387	0.516483	A_23_P101427	Homo sapiens ecotropic viral integration site 5-like (EVI5L), mRNA [NM_145245]	EVI5L
164	0.0020974	0.0981387	2.27943	A_24_P408772	Homo sapiens pre-B-cell colony enhancing factor 1 (PBEF1), mRNA [NM_005746]	PBEF1
165	0.0021088	0.0981387	1.89017	A_24_P15563	Homo sapiens mRNA for KIAA1152 protein, partial cds. [AB032978]	C14orf118
166	0.0021098	0.0981387	0.53986	A_23_P89589	Homo sapiens period homolog 1 (Drosophila) (PER1), mRNA [NM_002616]	PER1
167	0.0021156	0.0981387	2.12603	A_24_P917668	Q12928_HUMAN (Q12928) Thrombospondin-p50 (Fragment), partial (77%) [THC2712084]	THC2712084
168	0.0021602	0.0981387	2.49452	A_23_P67169	Homo sapiens interleukin 11 (IL11), mRNA [NM_000641]	IL11
169	0.0021616	0.0981387	3.14232	A_32_P3783	Unknown	THC2655811
170	0.0021775	0.0981387	0.404983	A_23_P34093	Homo sapiens glucose-6-phosphate dehydrogenase (G6PD), nuclear gene encoding mitochondrial protein, transcript variant 1, mRNA [NM_000402]	G6PD
171	0.0021873	0.0981387	2.0182	A_23_P252413	Metallothionein-2 (MT-2) (Metallothionein-II) (MT-II) (Metallothionein-2A). [Source:Uniprot/SWISSPROT;Acc:P02795] [ENST00000245185]	MT2A
172	0.0021941	0.0981387	0.522737	A_23_P41765	Homo sapiens interferon regulatory factor 1 (IRF1), mRNA [NM_002198]	IRF1
173	0.0021971	0.0981387	2.06975	A_24_P218265	Homo sapiens tumor necrosis factor receptor superfamily, member 10b (TNFRSF10B), transcript variant 1, mRNA [NM_003842]	TNFRSF10B
174	0.0022004	0.0981387	1.85167	A_23_P80068	Homo sapiens BTG family, member 3 (BTG3), mRNA [NM_006806]	BTG3
175	0.0022143	0.0981387	0.473947	A_23_P8240	Homo sapiens family with sequence similarity 50, member B (FAM50B), mRNA [NM_012135]	FAM50B
176	0.0022164	0.0981387	2.75138	A_32_P85230	BE646426 7e86f01.x1 NCI_CGAP_CLL1 Homo sapiens cDNA clone IMAGE:3292057 3', mRNA sequence [BE646426]	BE646426
177	0.0022473	0.098196	2.28269	A_32_P162605	Homo sapiens clone HLS_IMAGE_298862 mRNA sequence. [DQ786266]	DQ786266
178	0.0022548	0.098196	0.427959	A_23_P134734	Homo sapiens hypothetical protein FLJ20366 (FLJ20366), mRNA [NM_017786]	FLJ20366
179	0.0022751	0.098196	2.13629	A_23_P153320	Homo sapiens intercellular adhesion molecule 1 (CD54), human rhinovirus receptor (ICAM1), mRNA [NM_000201]	ICAM1
180	0.0022848	0.098196	1.75327	A_23_P128408	Homo sapiens TP53 regulated inhibitor of apoptosis 1 (TRIAP1), mRNA [NM_016399]	TRIAP1
181	0.0022985	0.098196	1.84587	A_23_P210100	Homo sapiens cytochrome P450, family 26, subfamily B, polypeptide 1 (CYP26B1), mRNA [NM_019885]	CYP26B1
182	0.0023013	0.098196	0.484608	A_24_P365571	Homo sapiens mitochondrial ribosomal protein S6 (MRPS6), nuclear gene encoding mitochondrial protein, mRNA [NM_032476]	MRPS6
183	0.0023127	0.098196	0.275578	A_23_P214658	Homo sapiens pre-B-cell leukemia transcription factor 2 (PBX2), mRNA [NM_002586]	PBX2
184	0.0023185	0.098196	0.532259	A_23_P316511	Homo sapiens homeobox B3 (HOXB3), mRNA [NM_002146]	HOXB3
185	0.0023594	0.0988544	2.06617	A_24_P934455	Homo sapiens clone DNA108759 PIKR2786 (UNQ2786) mRNA, complete cds. [AY358103]	AY358103
186	0.0023648	0.0988544	1.99457	A_24_P937095	Zinc transporter 1 (ZnT-1) (Solute carrier family 30 member 1). [Source:Uniprot/SWISSPROT;Acc:Q9Y6M5] [ENST00000367001]	SLC30A1
187	0.0023721	0.0988544	1.87027	A_32_P209669	CN391963 17000599942841 GRN_PRENEU Homo sapiens cDNA 5', mRNA sequence [CN391963]	CN391963
188	0.0024038	0.0993752	1.94244	A_23_P59099	Homo sapiens olfactory receptor, family 11, subfamily A, member 1 (OR11A1), mRNA [NM_013937]	OR11A1
189	0.0024101	0.0993752	1.9577	A_23_P106844	Homo sapiens metallothionein 2A (MT2A), mRNA [NM_005953]	MT2A
190	0.0024487	0.0999952	1.81904	A_24_P305312	Homo sapiens BCL2 binding component 3 (BBC3), mRNA [NM_014417]	BBC3
191	0.0024508	0.0999952	2.23635	A_24_P868583	Homo sapiens ankyrin repeat domain 20 family, member A2 (ANKRD20A2), mRNA [NM_001012421]	ANKRD20A2
192	0.0024958	0.10078	1.92021	A_23_P109072	Homo sapiens sal-like 4 (Drosophila) (SALL4), mRNA [NM_020436]	SALL4
193	0.0024959	0.10078	0.541731	A_24_P250227	Homo sapiens nuclear receptor subfamily 1, group D, member 1 (NR1D1), mRNA [NM_021724]	NR1D1
194	0.0025333	0.101653	1.95446	A_23_P358597	Homo sapiens popeye domain containing 3 (POPDC3), mRNA [NM_022361]	POPDC3
195	0.0025524	0.101653	2.7718	A_32_P148737	BX093417 BX093417 Soares_parathyroid_tumor_NbHPA Homo sapiens cDNA clone IMAGp998H104274 ; IMAGE:1683513, mRNA sequence [BX093417]	BX093417
196	0.002559	0.101653	2.49975	A_23_P138194	Homo sapiens neutrophil cytosolic factor 2 (65kDa, chronic granulomatous disease, autosomal 2) (NCF2), mRNA [NM_000433]	NCF2
197	0.0025697	0.101653	0.448922	A_23_P420873	Homo sapiens nuclear receptor subfamily 1, group D, member 1 (NR1D1), mRNA [NM_021724]	NR1D1
198	0.0026008	0.101979	2.11584	A_23_P11685	Homo sapiens phospholipase A2, group IVA (cytosolic, calcium-dependent) (PLA2G4A), mRNA [NM_024420]	PLA2G4A
199	0.0026041	0.101979	2.78969	A_24_P592591	Unknown	A_24_P592591
200	0.0026915	0.104445	0.256856	A_23_P15727	Homo sapiens FK506 binding protein 10, 65 kDa (FKBP10), mRNA [NM_021939]	FKBP10
201	0.0027081	0.104445	1.7566	A_23_P319153	Homo sapiens mRNA; cDNA DKFZp761J2423 (from clone DKFZp761J2423). [AL512694]	AL512694
202	0.0027193	0.104445	2.0007	A_32_P177953	Glutamate--cysteine ligase regulatory subunit (EC 6.3.2.2) (Gamma- glutamylcysteine synthetase) (Gamma-ECS) (GCS light chain) (Glutamate--cysteine ligase modifier subunit). [Source:Uniprot/SWISSPROT;Acc:P48507] [ENST00000370238]	GCLM
203	0.0027207	0.104445	0.527206	A_23_P151297	Homo sapiens tensin like C1 domain containing phosphatase (tensin 2) (TENC1), transcript variant 1, mRNA [NM_015319]	TENC1
204	0.0027957	0.106334	2.04596	A_24_P345131	Leucine-rich repeat-containing protein 8B (T-cell activation leucine repeat-rich protein). [Source:Uniprot/SWISSPROT;Acc:Q6P9F7] [ENST00000330947]	LRRC8B
205	0.0027972	0.106334	0.494665	A_24_P355464	Homo sapiens growth differentiation factor 10 (GDF10), mRNA [NM_004962]	GDF10
206	0.0028221	0.10676	2.37693	A_23_P150018	Homo sapiens dual specificity phosphatase 5 (DUSP5), mRNA [NM_004419]	DUSP5
207	0.0028786	0.108192	1.92098	A_23_P213166	Homo sapiens prematurely terminated mRNA decay factor-like (LOC91431), mRNA [NM_138698]	LOC91431
208	0.0028961	0.108192	2.22398	A_23_P87879	Homo sapiens CD69 molecule (CD69), mRNA [NM_001781]	CD69
209	0.0029016	0.108192	1.74387	A_23_P215566	Homo sapiens aryl hydrocarbon receptor (AHR), mRNA [NM_001621]	AHR
210	0.0029375	0.108895	3.11775	A_24_P120934	Homo sapiens growth arrest and DNA-damage-inducible, gamma (GADD45G), mRNA [NM_006705]	GADD45G
211	0.0029484	0.108895	1.89892	A_24_P418908	Homo sapiens cDNA FLJ11736 fis, clone HEMBA1005468. [AK021798]	AK021798
212	0.0030287	0.110926	0.380023	A_23_P141362	Homo sapiens frizzled homolog 2 (Drosophila) (FZD2), mRNA [NM_001466]	FZD2
213	0.0030384	0.110926	2.03939	A_24_P354651	Homo sapiens transmembrane protein 161B (TMEM161B), mRNA [NM_153354]	TMEM161B
214	0.0030461	0.110926	0.243863	A_23_P427616	Homo sapiens sterile alpha motif domain containing 10 (SAMD10), mRNA [NM_080621]	SAMD10
215	0.0030773	0.110948	1.93663	A_24_P532232	Homo sapiens cAMP responsive element binding protein 5 (CREB5), transcript variant 1, mRNA [NM_182898]	CREB5
216	0.0030777	0.110948	4.74243	A_23_P66241	Homo sapiens metallothionein 1M (MT1M), mRNA [NM_176870]	MT1M
217	0.0031215	0.110948	1.95948	A_32_P96692	Q9BX12_HUMAN (Q9BX12) GTP binding protein 2 (Fragment), partial (26%) [THC2532504]	THC2532504
218	0.0031228	0.110948	1.80346	A_24_P261083	Homo sapiens oxidative stress induced growth inhibitor family member 2 (OSGIN2), mRNA [NM_004337]	OSGIN2
219	0.0031273	0.110948	1.78922	A_23_P206280	Homo sapiens G protein-coupled receptor 56 (GPR56), transcript variant 3, mRNA [NM_201525]	GPR56
220	0.0031321	0.110948	0.383852	A_23_P4443	Homo sapiens T-box 4 (TBX4), mRNA [NM_018488]	TBX4
221	0.0031942	0.111004	1.98808	A_23_P43157	H.sapiens a-myb mRNA. [X66087]	MYBL1
222	0.0031951	0.111004	0.482458	A_23_P91262	Homo sapiens prostaglandin I2 (prostacyclin) synthase (PTGIS), mRNA [NM_000961]	PTGIS
223	0.0032132	0.111004	0.472004	A_32_P123255	full-length cDNA clone CS0DI054YC18 of Placenta Cot 25-normalized of Homo sapiens (human). [CR593492]	ANKRD58
224	0.0032189	0.111004	2.29702	A_23_P26024	Homo sapiens chromosome 15 open reading frame 48 (C15orf48), transcript variant 2, mRNA [NM_032413]	C15orf48
225	0.0032196	0.111004	1.76749	A_23_P215525	Homo sapiens oxysterol binding protein-like 3 (OSBPL3), transcript variant 1, mRNA [NM_015550]	OSBPL3
226	0.0032213	0.111004	2.39034	A_23_P382775	Homo sapiens BCL2 binding component 3 (BBC3), mRNA [NM_014417]	BBC3
227	0.0032334	0.111004	2.22458	A_24_P932388	DB340110 TESTI4 Homo sapiens cDNA clone TESTI4012827 3', mRNA sequence [DB340110]	DB340110
228	0.0032624	0.111508	0.540045	A_23_P373475	Homo sapiens v-akt murine thymoma viral oncogene homolog 2 (AKT2), mRNA [NM_001626]	AKT2
229	0.0032858	0.111691	2.62043	A_32_P158181	Unknown	THC2650074
230	0.0033166	0.111691	2.06158	A_23_P38154	Homo sapiens ferredoxin reductase (FDXR), nuclear gene encoding mitochondrial protein, transcript variant 2, mRNA [NM_004110]	FDXR
231	0.0033345	0.111691	1.86332	A_24_P68275	Homo sapiens zinc finger, CCHC domain containing 6 (ZCCHC6), mRNA [NM_024617]	ZCCHC6
232	0.0033352	0.111691	1.90885	A_23_P157117	Homo sapiens cAMP responsive element binding protein 5 (CREB5), transcript variant 1, mRNA [NM_182898]	CREB5
233	0.0033394	0.111691	1.94519	A_23_P39574	Homo sapiens mRNA; cDNA DKFZp434P055 (from clone DKFZp434P055). [AL834537]	FLJ39660
234	0.0033585	0.11185	0.42782	A_32_P7974	Homo sapiens tudor domain containing 10 (TDRD10), mRNA [NM_182499]	TDRD10
235	0.0034032	0.112856	0.44823	A_23_P167983	Histone H2A type 1-C. [Source:Uniprot/SWISSPROT;Acc:Q93077] [ENST00000314088]	HIST1H2AC
236	0.0034364	0.112884	0.58475	A_24_P117053	Homo sapiens leucine rich repeat and fibronectin type III domain containing 3 (LRFN3), mRNA [NM_024509]	LRFN3
237	0.0034491	0.112884	0.517236	A_23_P84202	Homo sapiens WD repeat domain 25 (WDR25), mRNA [NM_024515]	WDR25
238	0.0034586	0.112884	1.84849	A_23_P157545	Homo sapiens NK3 transcription factor related, locus 1 (Drosophila) (NKX3-1), mRNA [NM_006167]	NKX3-1
239	0.003462	0.112884	0.39371	A_32_P54553	Ubiquitin specific proteinase 41 (Fragment). [Source:Uniprot/SPTREMBL;Acc:Q3LFD5] [ENST00000292729]	USP41
240	0.0034871	0.113229	0.514665	A_23_P25176	Homo sapiens T-box 5 (TBX5), transcript variant 2, mRNA [NM_080718]	TBX5
241	0.0035228	0.113358	2.17092	A_23_P41424	Homo sapiens solute carrier family 39 (zinc transporter), member 8 (SLC39A8), mRNA [NM_022154]	SLC39A8
242	0.0035242	0.113358	2.84693	A_23_P92334	Homo sapiens transmembrane protein 156 (TMEM156), mRNA [NM_024943]	TMEM156
243	0.0035347	0.113358	0.445262	A_23_P363316	Homo sapiens homeobox B5 (HOXB5), mRNA [NM_002147]	HOXB5
244	0.0035859	0.114134	2.84542	A_23_P156445	Homo sapiens DEAD (Asp-Glu-Ala-Asp) box polypeptide 43 (DDX43), mRNA [NM_018665]	DDX43
245	0.0035882	0.114134	2.04627	A_23_P15146	Homo sapiens interleukin 32 (IL32), transcript variant 1, mRNA [NM_001012631]	IL32
246	0.0036204	0.11469	0.466756	A_32_P194915	Q62IN3_BURMA (Q62IN3) Triosephosphate isomerase (TIM) (Triose-phosphate isomerase) , partial (5%) [THC2648197]	THC2648197
247	0.0036489	0.115125	2.15918	A_24_P921446	Homo sapiens epithelial membrane protein 1, mRNA (cDNA clone IMAGE:4691099), partial cds. [BC017854]	EMP1
248	0.003664	0.115135	0.549997	A_23_P131887	Homo sapiens SOX22 protein (SOX22) mRNA, complete cds. [U35612]	SOX12
249	0.0036789	0.115139	2.70156	A_24_P123616	Homo sapiens heat shock 70kDa protein 1A (HSPA1A), mRNA [NM_005345]	HSPA1A
250	0.0036964	0.115224	1.99314	A_23_P148345	Homo sapiens ring finger protein 128 (RNF128), transcript variant 1, mRNA [NM_194463]	RNF128
251	0.0037387	0.116023	1.87963	A_32_P91491	Unknown	THC2618570
252	0.003764	0.116023	0.577612	A_23_P101908	Homo sapiens adenomatosis polyposis coli 2 (APC2), mRNA [NM_005883]	APC2
253	0.0037667	0.116023	1.83466	A_23_P59950	Homo sapiens solute carrier family 39 (zinc transporter), member 14 (SLC39A14), mRNA [NM_015359]	SLC39A14
254	0.0037873	0.116198	0.465355	A_32_P115606	Homo sapiens PX ser/thr kinase v2 mRNA, complete cds, alternatively spliced. [AY437879]	PXK
255	0.0038075	0.11636	3.31895	A_23_P382654	Homo sapiens activating signal cointegrator 1 complex subunit 3 (ASCC3), transcript variant 2, mRNA [NM_022091]	ASCC3
256	0.0038624	0.117577	0.448622	A_23_P91104	Homo sapiens potassium channel, subfamily K, member 3 (KCNK3), mRNA [NM_002246]	KCNK3
257	0.0038838	0.11768	2.10891	A_23_P216556	Homo sapiens erythrocyte membrane protein band 4.1 like 4B (EPB41L4B), transcript variant 1, mRNA [NM_018424]	EPB41L4B
258	0.003896	0.11768	0.548695	A_24_P30557	Homo sapiens T-box 5 (TBX5), transcript variant 1, mRNA [NM_000192]	TBX5
259	0.0040006	0.120257	0.499916	A_32_P15958	Homo sapiens cDNA FLJ30605 fis, clone CTONG2000303. [AK055167]	C21orf121
260	0.0040264	0.120257	0.5658	A_23_P20337	Homo sapiens dihydropyrimidinase-like 2 (DPYSL2), mRNA [NM_001386]	DPYSL2
261	0.0040276	0.120257	2.14132	A_23_P85209	Homo sapiens interleukin 13 receptor, alpha 2 (IL13RA2), mRNA [NM_000640]	IL13RA2
262	0.0040948	0.121797	2.89128	A_32_P199824	ALU7_HUMAN (P39194) Alu subfamily SQ sequence contamination warning entry, partial (8%) [THC2541992]	THC2541992
263	0.004151	0.1223	0.494799	A_23_P63541	Homo sapiens cDNA FLJ10157 fis, clone HEMBA1003461. [AK001019]	KIF26B
264	0.0041537	0.1223	1.82853	A_32_P139894	UI-H-BW1-anf-g-07-0-UI.s1 NCI_CGAP_Sub7 Homo sapiens cDNA clone IMAGE:3082188 3', mRNA sequence [BF514513]	BF514513
265	0.0041589	0.1223	0.496259	A_23_P208870	RAC-beta serine/threonine-protein kinase (EC 2.7.11.1) (RAC-PK-beta) (Protein kinase Akt-2) (Protein kinase B, beta) (PKB beta). [Source:Uniprot/SWISSPROT;Acc:P31751] [ENST00000358335]	ENST00000358335
266	0.0041745	0.1223	2.59561	A_32_P98979	hz74a10.x1 NCI_CGAP_Lu24 Homo sapiens cDNA clone IMAGE:3213690 3', mRNA sequence [BE467780]	BE467780
267	0.004202	0.122416	1.81881	A_32_P172848	Homo sapiens glycerol kinase (GK), transcript variant 2, mRNA [NM_000167]	GK
268	0.004223	0.122416	2.19352	A_32_P141938	Unknown	A_32_P141938
269	0.004226	0.122416	2.0019	A_24_P273423	Homo sapiens cDNA FLJ13480 fis, clone PLACE1003768. [AK023542]	AK023542
270	0.0042531	0.122416	1.99442	A_23_P392529	C21orf81 protein. [Source:Uniprot/SPTREMBL;Acc:Q49A76] [ENST00000339425]	ENST00000339425
271	0.004257	0.122416	0.462522	A_24_P106910	Protein patched homolog 1 (PTC1) (PTC). [Source:Uniprot/SWISSPROT;Acc:Q13635] [ENST00000375284]	ENST00000375284
272	0.0042787	0.122588	0.430952	A_23_P40240	Homo sapiens cathepsin Z (CTSZ), mRNA [NM_001336]	CTSZ
273	0.0043049	0.122666	1.91569	A_24_P671115	Homo sapiens, clone IMAGE:4332461, mRNA. [BC018675]	BC018675
274	0.0043156	0.122666	1.77196	A_23_P18372	Homo sapiens UDP-GlcNAc:betaGal beta-1,3-N-acetylglucosaminyltransferase 5 (B3GNT5), mRNA [NM_032047]	B3GNT5
275	0.0043436	0.122666	2.54881	A_32_P169550	EST389636 MAGE resequences, MAGO Homo sapiens cDNA, mRNA sequence [AW977527]	AW977527
276	0.0043444	0.122666	0.421706	A_23_P95060	Homo sapiens EPH receptor B3 (EPHB3), mRNA [NM_004443]	EPHB3
277	0.0043713	0.12298	0.386983	A_23_P83134	Homo sapiens growth arrest-specific 1 (GAS1), mRNA [NM_002048]	GAS1
278	0.004402	0.123398	0.547326	A_23_P79130	Homo sapiens pleckstrin homology domain containing, family F (with FYVE domain) member 1 (PLEKHF1), mRNA [NM_024310]	PLEKHF1
279	0.004468	0.124501	0.550462	A_24_P927883	Homo sapiens cDNA: FLJ21348 fis, clone COL02733. [AK025001]	PHF15
280	0.0044947	0.124501	0.526958	A_23_P129005	Homo sapiens KIAA1305, mRNA (cDNA clone IMAGE:3865984), complete cds. [BC008219]	KIAA1305
281	0.0045023	0.124501	0.507505	A_23_P102890	Homo sapiens mitochondrial ribosomal protein S6 (MRPS6), nuclear gene encoding mitochondrial protein, mRNA [NM_032476]	MRPS6
282	0.0045176	0.124501	0.547876	A_24_P409500	Homo sapiens cDNA clone IMAGE:3446313, complete cds. [BC000986]	BC000986
283	0.0045212	0.124501	1.82787	A_24_P403417	Homo sapiens prostaglandin E synthase (PTGES), mRNA [NM_004878]	PTGES
284	0.0045828	0.124982	2.30573	A_24_P784846	Homo sapiens cDNA FLJ11844 fis, clone HEMBA1006665. [AK021906]	AK021906
285	0.0045942	0.124982	0.361074	A_23_P337262	Homo sapiens adenomatosis polyposis coli down-regulated 1 (APCDD1), mRNA [NM_153000]	APCDD1
286	0.0046183	0.124982	2.3196	A_23_P140256	Homo sapiens nucleoside phosphorylase (NP), mRNA [NM_000270]	NP
287	0.0046519	0.124982	0.572589	A_24_P100517	Homo sapiens chromosome 9 open reading frame 140 (C9orf140), mRNA [NM_178448]	C9orf140
288	0.0046556	0.124982	0.423993	A_24_P73599	Homo sapiens interleukin 16 (lymphocyte chemoattractant factor) (IL16), transcript variant 2, mRNA [NM_172217]	IL16
289	0.0046571	0.124982	0.459879	A_23_P14124	Homo sapiens RAS-like, family 11, member A (RASL11A), mRNA [NM_206827]	RASL11A
290	0.0046632	0.124982	0.577017	A_23_P93772	Homo sapiens homeobox A5 (HOXA5), mRNA [NM_019102]	HOXA5
291	0.0046743	0.124982	1.86394	A_23_P19517	Homo sapiens inositol 1,4,5-triphosphate receptor, type 3 (ITPR3), mRNA [NM_002224]	ITPR3
292	0.004683	0.124982	1.6907	A_23_P324633	Homo sapiens chromosome 9 open reading frame 72 (C9orf72), transcript variant 1, mRNA [NM_018325]	C9orf72
293	0.0047135	0.125366	2.39257	A_32_P175979	602638586F1 NIH_MGC_48 Homo sapiens cDNA clone IMAGE:4766349 5', mRNA sequence [BG686022]	BG686022
294	0.0047736	0.126473	0.533135	A_24_P192727	Kazal-type serine protease inhibitor domain-containing protein 1 precursor. [Source:Uniprot/SWISSPROT;Acc:Q96I82] [ENST00000224809]	KAZALD1
295	0.0048006	0.126473	2.55271	A_23_P200222	Homo sapiens low density lipoprotein receptor-related protein 8, apolipoprotein e receptor (LRP8), transcript variant 2, mRNA [NM_033300]	LRP8
296	0.0048038	0.126473	1.71598	A_23_P206284	Homo sapiens G protein-coupled receptor 56 (GPR56), transcript variant 3, mRNA [NM_201525]	GPR56
297	0.0048344	0.126665	2.20973	A_32_P28712	Unknown	THC2644309
298	0.0048436	0.126665	0.449808	A_23_P167030	Homo sapiens parathyroid hormone receptor 1 (PTHR1), mRNA [NM_000316]	PTHR1
299	0.0049734	0.129275	2.1451	A_23_P62901	Homo sapiens BTG family, member 2 (BTG2), mRNA [NM_006763]	BTG2
300	0.0049766	0.129275	0.524525	A_32_P130788	Homo sapiens sterile alpha motif domain containing 13 (SAMD13), mRNA [NM_001010971]	SAMD13
Additional Table 1. Genes responding 4 hours after 50cGy direct Alpha particle irradiation
Order: gene rank in list
Parametric p-value: t-test p-value
FDR: False discovery rate
Mean ratio: geometric mean of intensities
Unique ID: Agilent assigned probename
Description: Descriptive name of human gene
Gene symbol: Human gene symbol
