# Supplementary material for: Global gene expression analyses of bystander and alpha particle irradiated normal human lung fibroblasts: Synchronous and differential responses
Source: BMC Med Genomics. 2008 Dec 24;1:63. doi: 10.1186/1755-8794-1-63 (PMC2627914; doi:10.1186/1755-8794-1-63)
Supplement: Additional file 2 — Genes responding 4 hours after bystander treatment. Genes with significantly altered expression in bystander cells 4 hours after treatment. [file 1755-8794-1-63-S2.xls]

## Sheet: Sheet1
Additional Table 2. Genes responding 4 hours after bystander treatment
Order	Parametric p-value	FDR	Mean Ratio	Unique id	Description	Gene symbol
1	2.1e-06	0.0163653	5.26143	A_23_P31945	Homo sapiens interleukin 33 (IL33), mRNA [NM_033439]	IL33
2	6.4e-06	0.0168524	3.49057	A_23_P13094	Homo sapiens matrix metallopeptidase 10 (stromelysin 2) (MMP10), mRNA [NM_002425]	MMP10
3	6.7e-06	0.0168524	3.61961	A_24_P731648	Homo sapiens solute carrier family 16, member 6 (monocarboxylic acid transporter 7) (SLC16A6), mRNA [NM_004694]	SLC16A6
4	9.4e-06	0.0168524	5.90643	A_24_P77008	Homo sapiens prostaglandin-endoperoxide synthase 2 (prostaglandin G/H synthase and cyclooxygenase) (PTGS2), mRNA [NM_000963]	PTGS2
5	1.16e-05	0.0168524	3.54969	A_24_P11506	Homo sapiens kynureninase (L-kynurenine hydrolase) (KYNU), transcript variant 2, mRNA [NM_001032998]	KYNU
6	1.51e-05	0.0168524	3.59629	A_23_P152791	Homo sapiens solute carrier family 16, member 6 (monocarboxylic acid transporter 7) (SLC16A6), mRNA [NM_004694]	SLC16A6
7	1.65e-05	0.0168524	6.47891	A_24_P250922	Homo sapiens prostaglandin-endoperoxide synthase 2 (prostaglandin G/H synthase and cyclooxygenase) (PTGS2), mRNA [NM_000963]	PTGS2
8	1.73e-05	0.0168524	3.23868	A_23_P56898	Homo sapiens kynureninase (L-kynurenine hydrolase) (KYNU), transcript variant 1, mRNA [NM_003937]	KYNU
9	2.09e-05	0.0169887	4.22838	A_24_P167642	Homo sapiens GTP cyclohydrolase 1 (dopa-responsive dystonia) (GCH1), transcript variant 1, mRNA [NM_000161]	GCH1
10	2.18e-05	0.0169887	4.01502	A_23_P161698	Homo sapiens matrix metallopeptidase 3 (stromelysin 1, progelatinase) (MMP3), mRNA [NM_002422]	MMP3
11	2.9e-05	0.0197423	2.993	A_23_P253350	Homo sapiens chromosome 8 open reading frame 4 (C8orf4), mRNA [NM_020130]	C8orf4
12	3.04e-05	0.0197423	3.05491	A_23_P305060	Homo sapiens pre-B-cell colony enhancing factor 1 (PBEF1), mRNA [NM_005746]	PBEF1
13	3.96e-05	0.0229337	2.78347	A_23_P253345	Homo sapiens chromosome 8 open reading frame 4 (C8orf4), mRNA [NM_020130]	C8orf4
14	4.12e-05	0.0229337	4.03186	A_23_P72096	Homo sapiens interleukin 1, alpha (IL1A), mRNA [NM_000575]	IL1A
15	5.17e-05	0.0248001	5.25156	A_23_P110204	Homo sapiens chemokine (C-X-C motif) ligand 5 (CXCL5), mRNA [NM_002994]	CXCL5
16	5.23e-05	0.0248001	3.19199	A_23_P1691	Homo sapiens matrix metallopeptidase 1 (interstitial collagenase) (MMP1), mRNA [NM_002421]	MMP1
17	5.41e-05	0.0248001	2.9212	A_24_P408772	Homo sapiens pre-B-cell colony enhancing factor 1 (PBEF1), mRNA [NM_005746]	PBEF1
18	6.45e-05	0.0273575	2.9892	A_23_P63209	Homo sapiens hydroxysteroid (11-beta) dehydrogenase 1 (HSD11B1), transcript variant 2, mRNA [NM_181755]	HSD11B1
19	6.67e-05	0.0273575	3.6468	A_24_P122137	Homo sapiens leukemia inhibitory factor (cholinergic differentiation factor) (LIF), mRNA [NM_002309]	LIF
20	7.08e-05	0.0275872	2.89729	A_23_P212089	Homo sapiens nuclear factor of kappa light polypeptide gene enhancer in B-cells inhibitor, zeta (NFKBIZ), transcript variant 1, mRNA [NM_031419]	NFKBIZ
21	7.47e-05	0.0277208	3.2526	A_24_P157926	Homo sapiens tumor necrosis factor, alpha-induced protein 3 (TNFAIP3), mRNA [NM_006290]	TNFAIP3
22	8.31e-05	0.0294363	3.03352	A_24_P535256	Homo sapiens cDNA FLJ11041 fis, clone PLACE1004405. [AK001903]	AK001903
23	9.68e-05	0.0327984	3.57814	A_24_P931443	Homo sapiens G protein-coupled receptor 68 (GPR68), mRNA [NM_003485]	GPR68
24	0.0001055	0.0342567	3.47778	A_23_P302060	Homo sapiens interferon epsilon 1 (IFNE1), mRNA [NM_176891]	IFNE1
25	0.0001159	0.0361283	2.78291	A_32_P79396	Homo sapiens pre-B-cell colony enhancing factor 1 (PBEF1), mRNA [NM_005746]	PBEF1
26	0.000121	0.0362674	3.47316	A_24_P166527	Homo sapiens tumor necrosis factor, alpha-induced protein 3 (TNFAIP3), mRNA [NM_006290]	TNFAIP3
27	0.0001365	0.0392712	0.415899	A_23_P109304	Homo sapiens solute carrier family 5 (inositol transporters), member 3 (SLC5A3), mRNA [NM_006933]	SLC5A3
28	0.0001411	0.0392712	8.98933	A_23_P153185	Plasminogen activator inhibitor 2 precursor (PAI-2) (Placental plasminogen activator inhibitor) (Monocyte Arg-serpin) (Urokinase inhibitor). [Source:Uniprot/SWISSPROT;Acc:P05120] [ENST00000299502]	SERPINB2
29	0.0001555	0.0417866	2.82787	A_23_P87879	Homo sapiens CD69 molecule (CD69), mRNA [NM_001781]	CD69
30	0.0001773	0.044302	2.25032	A_23_P76538	Homo sapiens tescalcin (TESC), mRNA [NM_017899]	TESC
31	0.0001846	0.044302	2.44109	A_23_P11685	Homo sapiens phospholipase A2, group IVA (cytosolic, calcium-dependent) (PLA2G4A), mRNA [NM_024420]	PLA2G4A
32	0.0001873	0.044302	2.75	A_24_P213134	Homo sapiens pp10472 mRNA, complete cds. [AF318321]	SLC16A3
33	0.0001876	0.044302	2.77553	A_23_P121987	Homo sapiens thymic stromal lymphopoietin (TSLP), transcript variant 1, mRNA [NM_033035]	TSLP
34	0.0002352	0.0501549	2.3867	A_23_P66881	Homo sapiens regulator of G-protein signalling 9 (RGS9), mRNA [NM_003835]	RGS9
35	0.0002368	0.0501549	2.3671	A_23_P388993	Homo sapiens LOH11CR1B gene, loss of heterozygosity, 11, chromosomal region 1 gene B product. [AB096241]	ZC3H12C
36	0.0002386	0.0501549	2.61253	A_23_P218918	Homo sapiens fibroblast growth factor 2 (basic) (FGF2), mRNA [NM_002006]	FGF2
37	0.0002463	0.0501549	2.55185	A_23_P216556	Homo sapiens erythrocyte membrane protein band 4.1 like 4B (EPB41L4B), transcript variant 1, mRNA [NM_018424]	EPB41L4B
38	0.0002499	0.0501549	9.19746	A_24_P245379	Homo sapiens serpin peptidase inhibitor, clade B (ovalbumin), member 2 (SERPINB2), mRNA [NM_002575]	SERPINB2
39	0.000251	0.0501549	2.14836	A_23_P324633	Homo sapiens chromosome 9 open reading frame 72 (C9orf72), transcript variant 1, mRNA [NM_018325]	C9orf72
40	0.0002579	0.0502454	2.19194	A_32_P219135	Homo sapiens cDNA clone IMAGE:30398108. [BC087859]	LOC401317
41	0.0002846	0.0530468	2.22325	A_23_P18372	Homo sapiens UDP-GlcNAc:betaGal beta-1,3-N-acetylglucosaminyltransferase 5 (B3GNT5), mRNA [NM_032047]	B3GNT5
42	0.0002905	0.0530468	10.3965	A_32_P87013	Homo sapiens interleukin 8 (IL8), mRNA [NM_000584]	IL8
43	0.0002927	0.0530468	2.73313	A_23_P41424	Homo sapiens solute carrier family 39 (zinc transporter), member 8 (SLC39A8), mRNA [NM_022154]	SLC39A8
44	0.0002999	0.0531164	4.35211	A_23_P163079	Homo sapiens GTP cyclohydrolase 1 (dopa-responsive dystonia) (GCH1), transcript variant 1, mRNA [NM_000161]	GCH1
45	0.00032	0.0554169	2.49082	A_32_P42684	Homo sapiens solute carrier family 7, (cationic amino acid transporter, y+ system) member 11 (SLC7A11), mRNA [NM_014331]	SLC7A11
46	0.000334	0.0556166	3.37162	A_32_P158181	Unknown	THC2650074
47	0.0003361	0.0556166	2.47453	A_32_P165477	Homo sapiens solute carrier family 7, (cationic amino acid transporter, y+ system) member 11 (SLC7A11), mRNA [NM_014331]	SLC7A11
48	0.0003437	0.0556166	0.303927	A_23_P58266	Homo sapiens S100 calcium binding protein P (S100P), mRNA [NM_005980]	S100P
49	0.0003497	0.0556166	0.277616	A_23_P372308	Homo sapiens RGM domain family, member A (RGMA), mRNA [NM_020211]	RGMA
50	0.0003615	0.0563434	6.23511	A_24_P183150	Homo sapiens chemokine (C-X-C motif) ligand 3 (CXCL3), mRNA [NM_002090]	CXCL3
51	0.0003753	0.0571287	2.26014	A_23_P425681	Homo sapiens cholecystokinin (CCK), mRNA [NM_000729]	CCK
52	0.0003812	0.0571287	4.23909	A_24_P257416	Homo sapiens chemokine (C-X-C motif) ligand 2 (CXCL2), mRNA [NM_002089]	CXCL2
53	0.0004135	0.0603099	3.73237	A_24_P120934	Homo sapiens growth arrest and DNA-damage-inducible, gamma (GADD45G), mRNA [NM_006705]	GADD45G
54	0.0004204	0.0603099	3.94659	A_23_P303242	Homo sapiens metallothionein 1X (MT1X), mRNA [NM_005952]	MT1X
55	0.0004269	0.0603099	4.29133	A_24_P125096	Homo sapiens metallothionein 1X (MT1X), mRNA [NM_005952]	MT1X
56	0.0004472	0.0603099	2.26604	A_23_P134176	Homo sapiens superoxide dismutase 2, mitochondrial (SOD2), nuclear gene encoding mitochondrial protein, transcript variant 2, mRNA [NM_001024465]	SOD2
57	0.0004483	0.0603099	3.81661	A_23_P74609	Homo sapiens G0/G1switch 2 (G0S2), mRNA [NM_015714]	G0S2
58	0.0004557	0.0603099	0.460286	A_23_P9135	Homo sapiens contactin associated protein-like 3 (CNTNAP3), mRNA [NM_033655]	CNTNAP3
59	0.0004566	0.0603099	3.919	A_23_P414343	Homo sapiens metallothionein 1H (MT1H), mRNA [NM_005951]	MT1H
60	0.0004736	0.0615127	3.73584	A_23_P79518	Homo sapiens interleukin 1, beta (IL1B), mRNA [NM_000576]	IL1B
61	0.000491	0.0627273	2.50262	A_23_P153320	Homo sapiens intercellular adhesion molecule 1 (CD54), human rhinovirus receptor (ICAM1), mRNA [NM_000201]	ICAM1
62	0.0005195	0.0638904	3.12953	A_23_P98350	Homo sapiens baculoviral IAP repeat-containing 3 (BIRC3), transcript variant 1, mRNA [NM_001165]	BIRC3
63	0.0005244	0.0638904	2.76729	A_23_P122924	Homo sapiens inhibin, beta A (activin A, activin AB alpha polypeptide) (INHBA), mRNA [NM_002192]	INHBA
64	0.0005247	0.0638904	2.0731	A_23_P215566	Homo sapiens aryl hydrocarbon receptor (AHR), mRNA [NM_001621]	AHR
65	0.0005441	0.0652334	2.58936	A_23_P7144	Homo sapiens chemokine (C-X-C motif) ligand 1 (melanoma growth stimulating activity, alpha) (CXCL1), mRNA [NM_001511]	CXCL1
66	0.0005777	0.0674897	2.79066	A_23_P86012	Homo sapiens laminin, beta 3 (LAMB3), transcript variant 2, mRNA [NM_001017402]	LAMB3
67	0.000586	0.0674897	2.0346	A_24_P261083	Homo sapiens oxidative stress induced growth inhibitor family member 2 (OSGIN2), mRNA [NM_004337]	OSGIN2
68	0.0005889	0.0674897	3.37444	A_23_P151506	Homo sapiens pleckstrin 2 (PLEK2), mRNA [NM_016445]	PLEK2
69	0.0006159	0.0693369	0.294218	A_23_P207699	Homo sapiens microtubule-associated protein tau (MAPT), transcript variant 1, mRNA [NM_016835]	MAPT
70	0.0006508	0.0693369	0.282393	A_23_P95060	Homo sapiens EPH receptor B3 (EPHB3), mRNA [NM_004443]	EPHB3
71	0.0006533	0.0693369	2.18794	A_32_P115749	AGENCOURT_14006900 NIH_MGC_186 Homo sapiens cDNA clone IMAGE:30372058 5', mRNA sequence [CD104030]	CD104030
72	0.000654	0.0693369	3.04337	A_24_P592591	Unknown	A_24_P592591
73	0.0006606	0.0693369	3.61982	A_23_P60933	Homo sapiens metallothionein 1G (MT1G), mRNA [NM_005950]	MT1G
74	0.000663	0.0693369	2.18154	A_24_P935682	Homo sapiens clone DNA166629 MRSS6228 (UNQ6228) mRNA, complete cds. [AY358248]	AY358248
75	0.0006673	0.0693369	1.96478	A_23_P137016	Homo sapiens spermidine/spermine N1-acetyltransferase 1 (SAT1), mRNA [NM_002970]	SAT1
76	0.0007164	0.0734593	2.27653	A_23_P85209	Homo sapiens interleukin 13 receptor, alpha 2 (IL13RA2), mRNA [NM_000640]	IL13RA2
77	0.0007564	0.0750174	0.432056	A_23_P206413	Homo sapiens WW domain containing oxidoreductase (WWOX), transcript variant 3, mRNA [NM_130844]	WWOX
78	0.0007655	0.0750174	3.75918	A_24_P409728	Homo sapiens similar to CG32542-PA (LOC196752), mRNA [NM_001010864]	LOC196752
79	0.000766	0.0750174	2.18448	A_24_P532232	Homo sapiens cAMP responsive element binding protein 5 (CREB5), transcript variant 1, mRNA [NM_182898]	CREB5
80	0.0007701	0.0750174	2.16922	A_23_P59950	Homo sapiens solute carrier family 39 (zinc transporter), member 14 (SLC39A14), mRNA [NM_015359]	SLC39A14
81	0.0008306	0.0775313	4.4473	A_23_P206724	Homo sapiens metallothionein 1E (functional) (MT1E), mRNA [NM_175617]	MT1E
82	0.0008371	0.0775313	2.06409	A_23_P114084	Homo sapiens phosphate regulating endopeptidase homolog, X-linked (hypophosphatemia, vitamin D resistant rickets) (PHEX), transcript variant 1843529, mRNA [NM_000444]	PHEX
83	0.0008415	0.0775313	2.70001	A_23_P150018	Homo sapiens dual specificity phosphatase 5 (DUSP5), mRNA [NM_004419]	DUSP5
84	0.0008418	0.0775313	2.8937	A_32_P175979	602638586F1 NIH_MGC_48 Homo sapiens cDNA clone IMAGE:4766349 5', mRNA sequence [BG686022]	BG686022
85	0.0008519	0.0775313	2.33202	A_24_P383356	Homo sapiens solute carrier family 39 (zinc transporter), member 14 (SLC39A14), mRNA [NM_015359]	SLC39A14
86	0.0008556	0.0775313	2.17471	A_24_P788878	PREDICTED: Homo sapiens nuclear localized factor 2 (NLF2), mRNA [XM_940314]	NLF2
87	0.0008782	0.0784695	2.22919	A_24_P933828	Homo sapiens cDNA clone IMAGE:30398108. [BC087859]	LOC401317
88	0.000893	0.0784695	1.91444	A_23_P378722	Homo sapiens spermidine/spermine N1-acetyltransferase 1 (SAT1), mRNA [NM_002970]	SAT1
89	0.0009078	0.0784695	3.74867	A_23_P37983	Homo sapiens metallothionein 1B (functional) (MT1B), mRNA [NM_005947]	MT1B
90	0.0009122	0.0784695	2.37615	A_23_P133293	Homo sapiens cDNA: FLJ22344 fis, clone HRC06080. [AK025997]	MCTP1
91	0.0009163	0.0784695	0.406714	A_32_P153916	Q6NUK7_HUMAN (Q6NUK7) LYN protein (Fragment), partial (9%) [THC2688313]	THC2688313
92	0.0009658	0.080955	0.468143	A_23_P108501	Homo sapiens EPH receptor A4 (EPHA4), mRNA [NM_004438]	EPHA4
93	0.0009661	0.080955	3.74914	A_23_P427703	H.sapiens mRNA for metallothionein isoform 1R. [X97261]	MT1L
94	0.001012	0.0829111	2.37202	A_24_P932388	DB340110 TESTI4 Homo sapiens cDNA clone TESTI4012827 3', mRNA sequence [DB340110]	DB340110
95	0.0010161	0.0829111	3.82457	A_23_P163782	Homo sapiens metallothionein 1H-like protein (LOC645745), mRNA [NM_001039954]	LOC645745
96	0.0010269	0.0829111	2.1213	A_24_P302172	Homo sapiens prostaglandin F receptor (FP) (PTGFR), transcript variant 2, mRNA [NM_001039585]	PTGFR
97	0.001032	0.0829111	4.66796	A_23_P315364	Homo sapiens chemokine (C-X-C motif) ligand 2 (CXCL2), mRNA [NM_002089]	CXCL2
98	0.0010495	0.0834567	2.29218	A_23_P314755	Homo sapiens stanniocalcin 1 (STC1), mRNA [NM_003155]	STC1
99	0.0010878	0.0853681	1.94715	A_32_P83256	Homo sapiens cDNA FLJ13601 fis, clone PLACE1010069. [AK023663]	AK023663
100	0.0011035	0.0853681	2.46708	A_32_P169550	EST389636 MAGE resequences, MAGO Homo sapiens cDNA, mRNA sequence [AW977527]	AW977527
101	0.0011064	0.0853681	0.457889	A_24_P66592	Homo sapiens CNKSR family member 3 (CNKSR3), mRNA [NM_173515]	CNKSR3
102	0.0011326	0.0854227	2.01682	A_23_P162300	Homo sapiens interleukin-1 receptor-associated kinase 3 (IRAK3), mRNA [NM_007199]	IRAK3
103	0.0011357	0.0854227	2.06572	A_23_P148345	Homo sapiens ring finger protein 128 (RNF128), transcript variant 1, mRNA [NM_194463]	RNF128
104	0.0011595	0.0854227	2.48782	A_23_P110903	Homo sapiens serine-arginine repressor protein (35 kDa) (SRrp35), mRNA [NM_080743]	SRrp35
105	0.0011651	0.0854227	2.11763	A_24_P403417	Homo sapiens prostaglandin E synthase (PTGES), mRNA [NM_004878]	PTGES
106	0.0011692	0.0854227	2.35748	A_23_P204947	Homo sapiens gap junction protein, beta 2, 26kDa (connexin 26) (GJB2), mRNA [NM_004004]	GJB2
107	0.0011788	0.0854227	5.12253	A_23_P152002	Homo sapiens BCL2-related protein A1 (BCL2A1), mRNA [NM_004049]	BCL2A1
108	0.0011914	0.0854227	2.19867	A_23_P5863	full-length cDNA clone CS0DL001YI02 of B cells (Ramos cell line) Cot 25-normalized of Homo sapiens (human). [CR600305]	CR600305
109	0.0011948	0.0854227	3.11449	A_24_P303091	Homo sapiens chemokine (C-X-C motif) ligand 10 (CXCL10), mRNA [NM_001565]	CXCL10
110	0.0012318	0.0860816	2.03071	A_24_P944154	Homo sapiens mRNA; cDNA DKFZp313B039 (from clone DKFZp313B039). [AL832717]	AL832717
111	0.0012334	0.0860816	2.01643	A_23_P157117	Homo sapiens cAMP responsive element binding protein 5 (CREB5), transcript variant 1, mRNA [NM_182898]	CREB5
112	0.0012382	0.0860816	2.25792	A_23_P55706	Homo sapiens v-rel reticuloendotheliosis viral oncogene homolog B, nuclear factor of kappa light polypeptide gene enhancer in B-cells 3 (avian) (RELB), mRNA [NM_006509]	RELB
113	0.0012482	0.0860816	2.22376	A_23_P358597	Homo sapiens popeye domain containing 3 (POPDC3), mRNA [NM_022361]	POPDC3
114	0.0012639	0.0863998	2.0679	A_24_P345131	Leucine-rich repeat-containing protein 8B (T-cell activation leucine repeat-rich protein). [Source:Uniprot/SWISSPROT;Acc:Q6P9F7] [ENST00000330947]	LRRC8B
115	0.0012876	0.0872545	2.106	A_32_P192842	if20d02.x1 Melton Normalized Human Islet 4 N4-HIS 1 Homo sapiens cDNA clone IMAGE:5677082 3', mRNA sequence [BM129308]	BM129308
116	0.0013033	0.087557	2.3741	A_32_P177953	Glutamate--cysteine ligase regulatory subunit (EC 6.3.2.2) (Gamma- glutamylcysteine synthetase) (Gamma-ECS) (GCS light chain) (Glutamate--cysteine ligase modifier subunit). [Source:Uniprot/SWISSPROT;Acc:P48507] [ENST00000370238]	GCLM
117	0.0013315	0.088687	2.03473	A_23_P33643	Interleukin-7 receptor alpha chain precursor (IL-7R-alpha) (CD127 antigen) (CDw127). [Source:Uniprot/SWISSPROT;Acc:P16871] [ENST00000381961]	IL7R
118	0.0013658	0.0893193	2.12413	A_23_P51339	Homo sapiens DnaJ (Hsp40) homolog, subfamily B, member 4 (DNAJB4), mRNA [NM_007034]	DNAJB4
119	0.0013703	0.0893193	2.02572	A_24_P68275	Homo sapiens zinc finger, CCHC domain containing 6 (ZCCHC6), mRNA [NM_024617]	ZCCHC6
120	0.0013867	0.0893193	1.88714	A_24_P286598	Homo sapiens ATPase, H+ transporting, lysosomal 42kDa, V1 subunit C1 (ATP6V1C1), transcript variant 1, mRNA [NM_001695]	ATP6V1C1
121	0.0013968	0.0893193	2.15509	A_32_P1036	BU735310 UI-E-DW0-agk-p-10-0-UI.s1 UI-E-DW0 Homo sapiens cDNA clone UI-E-DW0-agk-p-10-0-UI 3', mRNA sequence [BU735310]	THC2532114
122	0.0013983	0.0893193	2.02601	A_24_P393958	Homo sapiens DnaJ (Hsp40) homolog, subfamily B, member 4 (DNAJB4), mRNA [NM_007034]	DNAJB4
123	0.0014581	0.0912654	1.85589	A_23_P356598	Homo sapiens solute carrier family 6, member 15 (SLC6A15), transcript variant 2, mRNA [NM_018057]	SLC6A15
124	0.0014606	0.0912654	4.04497	A_24_P251764	Homo sapiens chemokine (C-X-C motif) ligand 3 (CXCL3), mRNA [NM_002090]	CXCL3
125	0.0014639	0.0912654	2.44853	A_24_P734060	Homo sapiens mRNA; cDNA DKFZp686D0720 (from clone DKFZp686D0720). [AL832183]	LOC284454
126	0.0014835	0.0913561	2.34291	A_24_P333479	Homo sapiens solute carrier family 39 (zinc transporter), member 14 (SLC39A14), mRNA [NM_015359]	SLC39A14
127	0.0014888	0.0913561	2.6062	A_32_P456318	Homo sapiens cDNA FLJ33484 fis, clone BRAMY2003117. [AK090803]	AK090803
128	0.0015926	0.096796	0.380979	A_32_P54553	Ubiquitin specific proteinase 41 (Fragment). [Source:Uniprot/SPTREMBL;Acc:Q3LFD5] [ENST00000292729]	USP41
129	0.0016099	0.096796	2.46158	A_24_P128255	Unknown	A_24_P128255
130	0.0016256	0.096796	2.44885	A_32_P82179	Unknown	A_32_P82179
131	0.0016442	0.096796	0.251519	A_23_P206920	Homo sapiens myosin, heavy chain 11, smooth muscle (MYH11), transcript variant SM1B, mRNA [NM_001040114]	MYH11
132	0.0016552	0.096796	5.35963	A_23_P108842	Homo sapiens dual specificity phosphatase 2 (DUSP2), mRNA [NM_004418]	DUSP2
133	0.0016558	0.096796	3.517	A_23_P206707	Homo sapiens metallothionein 1G (MT1G), mRNA [NM_005950]	MT1G
134	0.0016644	0.096796	2.84428	A_32_P206308	Unknown	THC2541839
135	0.0017002	0.0981456	0.443019	A_23_P65812	Homo sapiens SMAD family member 6 (SMAD6), mRNA [NM_005585]	SMAD6
136	0.0017598	0.100632	2.16395	A_32_P55427	Q9F8M7_CARHY (Q9F8M7) DTDP-glucose 4,6-dehydratase (Fragment), partial (11%) [THC2701763]	THC2701763
137	0.0017691	0.100632	0.464785	A_24_P365571	Homo sapiens mitochondrial ribosomal protein S6 (MRPS6), nuclear gene encoding mitochondrial protein, mRNA [NM_032476]	MRPS6
138	0.0018159	0.102323	2.45394	A_24_P361896	Homo sapiens metallothionein 2A (MT2A), mRNA [NM_005953]	MT2A
139	0.0018486	0.102323	1.98141	A_32_P164573	RR12_SPIMX (P42344) Chloroplast 30S ribosomal protein S12, partial (11%) [THC2611661]	THC2611661
140	0.0018701	0.102323	0.453121	A_23_P324461	Homo sapiens midnolin (MIDN), mRNA [NM_177401]	MIDN
141	0.001879	0.102323	2.04341	A_32_P209582	ALU1_HUMAN (P39188) Alu subfamily J sequence contamination warning entry, partial (5%) [THC2663167]	THC2663167
142	0.001892	0.102323	2.54208	A_24_P200420	Homo sapiens solute carrier family 7, (cationic amino acid transporter, y+ system) member 11 (SLC7A11), mRNA [NM_014331]	SLC7A11
143	0.0019122	0.102323	2.08219	A_32_P42426	AA126789 zn87e10.s1 Stratagene lung carcinoma 937218 Homo sapiens cDNA clone IMAGE:565194 3', mRNA sequence [AA126789]	AA126789
144	0.0019159	0.102323	0.382792	A_23_P103812	Homo sapiens family with sequence similarity 5, member C (FAM5C), mRNA [NM_199051]	FAM5C
145	0.0019164	0.102323	8.40467	A_23_P71037	Homo sapiens interleukin 6 (interferon, beta 2) (IL6), mRNA [NM_000600]	IL6
146	0.001917	0.102323	0.485533	A_32_P15958	Homo sapiens cDNA FLJ30605 fis, clone CTONG2000303. [AK055167]	C21orf121
147	0.0019413	0.102915	2.01895	A_24_P282434	Homo sapiens protein tyrosine phosphatase, receptor type, J (PTPRJ), mRNA [NM_002843]	PTPRJ
148	0.0019545	0.102915	1.90475	A_32_P177685	AA665072 nu76b01.s1 NCI_CGAP_Alv1 Homo sapiens cDNA clone IMAGE:1216585, mRNA sequence [AA665072]	THC2632286
149	0.0019748	0.103213	2.29395	A_24_P671115	Homo sapiens, clone IMAGE:4332461, mRNA. [BC018675]	BC018675
150	0.0019872	0.103213	2.62442	A_24_P252057	Homo sapiens RNA binding motif protein 24 (RBM24), mRNA [NM_153020]	RBM24
151	0.0019999	0.103213	1.78396	A_23_P138805	Homo sapiens cysteine and histidine-rich domain (CHORD)-containing 1 (CHORDC1), mRNA [NM_012124]	CHORDC1
152	0.0020194	0.103534	1.85866	A_23_P324453	Homo sapiens zinc finger protein 254 (ZNF254), transcript variant 1, mRNA [NM_203282]	ZNF254
153	0.0020356	0.103683	0.452929	A_23_P123413	Homo sapiens thymus high mobility group box protein TOX (TOX), mRNA [NM_014729]	TOX
154	0.002078	0.105155	0.399235	A_23_P345564	Homo sapiens opiate receptor-like 1 (OPRL1), transcript variant 1, mRNA [NM_182647]	OPRL1
155	0.0021082	0.105335	2.13611	A_32_P179807	Unknown	A_32_P179807
156	0.0021086	0.105335	1.85449	A_23_P206280	Homo sapiens G protein-coupled receptor 56 (GPR56), transcript variant 3, mRNA [NM_201525]	GPR56
157	0.00214	0.105506	1.95953	A_23_P138495	Homo sapiens protein tyrosine phosphatase, receptor type, E (PTPRE), transcript variant 1, mRNA [NM_006504]	PTPRE
158	0.0021713	0.105506	2.42381	A_23_P200222	Homo sapiens low density lipoprotein receptor-related protein 8, apolipoprotein e receptor (LRP8), transcript variant 2, mRNA [NM_033300]	LRP8
159	0.0021769	0.105506	1.76847	A_23_P433855	Homo sapiens regulator of G-protein signalling 4 (RGS4), mRNA [NM_005613]	RGS4
160	0.0022017	0.105506	1.88658	A_23_P3204	Homo sapiens mitogen-activated protein kinase 6 (MAPK6), mRNA [NM_002748]	MAPK6
161	0.0022023	0.105506	0.480106	A_23_P92583	Homo sapiens hypothetical protein FLJ12684 (FLJ12684), mRNA [NM_024534]	FLJ12684
162	0.0022074	0.105506	3.89243	A_24_P37409	Homo sapiens dual specificity phosphatase 2 (DUSP2), mRNA [NM_004418]	DUSP2
163	0.0022259	0.105506	2.86211	A_32_P3783	Unknown	THC2655811
164	0.0022527	0.105506	2.04983	A_23_P15146	Homo sapiens interleukin 32 (IL32), transcript variant 1, mRNA [NM_001012631]	IL32
165	0.002267	0.105506	2.02028	A_24_P333663	Homo sapiens mitogen-activated protein kinase 6 (MAPK6), mRNA [NM_002748]	MAPK6
166	0.0022914	0.105506	0.495931	A_23_P63541	Homo sapiens cDNA FLJ10157 fis, clone HEMBA1003461. [AK001019]	KIF26B
167	0.002304	0.105506	1.78393	A_24_P296689	Homo sapiens cDNA FLJ42435 fis, clone BLADE2006849. [AK124426]	AK124426
168	0.0023044	0.105506	0.521015	A_24_P192727	Kazal-type serine protease inhibitor domain-containing protein 1 precursor. [Source:Uniprot/SWISSPROT;Acc:Q96I82] [ENST00000224809]	KAZALD1
169	0.0023093	0.105506	2.03899	A_23_P118392	Homo sapiens RAS, dexamethasone-induced 1 (RASD1), mRNA [NM_016084]	RASD1
170	0.0023125	0.105506	1.89509	A_24_P362931	Homo sapiens solute carrier family 4, sodium bicarbonate cotransporter, member 7 (SLC4A7), mRNA [NM_003615]	SLC4A7
171	0.0023151	0.105506	2.79961	A_23_P54840	Homo sapiens metallothionein 1A (functional) (MT1A), mRNA [NM_005946]	MT1A
172	0.0023693	0.106478	3.44404	A_23_P324011	Homo sapiens mRNA similar to hypothetical protein FLJ21463 (cDNA clone MGC:15793 IMAGE:3504595), complete cds. [BC008001]	ENST00000377538
173	0.0023712	0.106478	2.04717	A_23_P82859	Homo sapiens oxidative stress induced growth inhibitor family member 2 (OSGIN2), mRNA [NM_004337]	OSGIN2
174	0.0023774	0.106478	0.508829	A_24_P320545	Homo sapiens PTK7 protein tyrosine kinase 7 (PTK7), transcript variant PTK7-1, mRNA [NM_002821]	PTK7
175	0.0024489	0.10894	0.435186	A_32_P123255	full-length cDNA clone CS0DI054YC18 of Placenta Cot 25-normalized of Homo sapiens (human). [CR593492]	ANKRD58
176	0.0024998	0.10894	1.92089	A_23_P300056	Homo sapiens cell division cycle 42 (GTP binding protein, 25kDa) (CDC42), transcript variant 2, mRNA [NM_044472]	CDC42
177	0.0025014	0.10894	2.08147	A_32_P225759	Q9F8M7_CARHY (Q9F8M7) DTDP-glucose 4,6-dehydratase (Fragment), partial (11%) [THC2702655]	THC2633136
178	0.0025631	0.10894	1.86048	A_23_P381714	Homo sapiens carbonic anhydrase XIII (CA13), mRNA [NM_198584]	CA13
179	0.0025687	0.10894	2.18259	A_23_P34325	Homo sapiens low density lipoprotein receptor-related protein 8, apolipoprotein e receptor (LRP8), transcript variant 2, mRNA [NM_033300]	LRP8
180	0.0026012	0.10894	0.214707	A_23_P41476	Homo sapiens, clone IMAGE:4477067, mRNA, partial cds. [BC012029]	LOC152573
181	0.0026045	0.10894	2.0226	A_23_P30024	Homo sapiens nuclear factor of kappa light polypeptide gene enhancer in B-cells 1 (p105) (NFKB1), mRNA [NM_003998]	NFKB1
182	0.002623	0.10894	0.568603	A_23_P322530	Homo sapiens transmembrane and coiled-coil domain family 2 (TMCC2), mRNA [NM_014858]	TMCC2
183	0.0026276	0.10894	0.432321	A_24_P335202	Homo sapiens chordin-like 2 (CHRDL2), mRNA [NM_015424]	CHRDL2
184	0.0026355	0.10894	1.90583	A_24_P921446	Homo sapiens epithelial membrane protein 1, mRNA (cDNA clone IMAGE:4691099), partial cds. [BC017854]	EMP1
185	0.0026475	0.10894	2.97683	A_23_P58328	Homo sapiens annexin A10 (ANXA10), mRNA [NM_007193]	ANXA10
186	0.0026562	0.10894	0.486655	A_23_P420873	Homo sapiens nuclear receptor subfamily 1, group D, member 1 (NR1D1), mRNA [NM_021724]	NR1D1
187	0.002657	0.10894	1.79815	A_23_P38618	Homo sapiens phosphatidylinositol glycan anchor biosynthesis, class L (PIGL), mRNA [NM_004278]	PIGL
188	0.0026584	0.10894	1.91749	A_24_P707102	Unknown	THC2713242
189	0.0026645	0.10894	0.557123	A_23_P101427	Homo sapiens ecotropic viral integration site 5-like (EVI5L), mRNA [NM_145245]	EVI5L
190	0.0026673	0.10894	2.19266	A_23_P66260	Homo sapiens zinc finger protein 267 (ZNF267), transcript variant 498723, mRNA [NM_003414]	ZNF267
191	0.0026718	0.10894	1.8688	A_23_P157545	Homo sapiens NK3 transcription factor related, locus 1 (Drosophila) (NKX3-1), mRNA [NM_006167]	NKX3-1
192	0.002684	0.10894	0.379025	A_23_P161837	Homo sapiens murine retrovirus integration site 1 homolog (MRVI1), transcript variant 2, mRNA [NM_130385]	MRVI1
193	0.0027549	0.110641	0.512374	A_23_P34093	Homo sapiens glucose-6-phosphate dehydrogenase (G6PD), nuclear gene encoding mitochondrial protein, transcript variant 1, mRNA [NM_000402]	G6PD
194	0.0027674	0.110641	0.466085	A_32_P222695	Homo sapiens FLJ41603 protein (FLJ41603), mRNA [NM_001001669]	FLJ41603
195	0.0027711	0.110641	2.36161	A_23_P126836	Homo sapiens tumor necrosis factor (ligand) superfamily, member 4 (tax-transcriptionally activated glycoprotein 1, 34kDa) (TNFSF4), mRNA [NM_003326]	TNFSF4
196	0.0027832	0.110641	2.04386	A_23_P161269	Homo sapiens chondroitin sulfate GalNAcT-2 (GALNACT-2), mRNA [NM_018590]	GALNACT-2
197	0.0027969	0.110641	1.75066	A_23_P212869	Homo sapiens gamma-aminobutyric acid (GABA) A receptor, alpha 2 (GABRA2), mRNA [NM_000807]	GABRA2
198	0.0028529	0.112286	0.440548	A_24_P229055	Homo sapiens chromosome 9 open reading frame 164 (C9orf164), mRNA [NM_182635]	C9orf164
199	0.0028771	0.11267	0.547646	A_24_P250227	Homo sapiens nuclear receptor subfamily 1, group D, member 1 (NR1D1), mRNA [NM_021724]	NR1D1
200	0.0028955	0.112823	0.437346	A_23_P103361	Homo sapiens lymphocyte-specific protein tyrosine kinase (LCK), transcript variant 2, mRNA [NM_005356]	LCK
201	0.0029226	0.113059	1.9202	A_24_P192933	Homo sapiens Cbl-interacting protein Sts-1 (STS-1), mRNA [NM_032873]	STS-1
202	0.0029564	0.113059	0.428889	A_23_P167983	Histone H2A type 1-C. [Source:Uniprot/SWISSPROT;Acc:Q93077] [ENST00000314088]	HIST1H2AC
203	0.0029762	0.113059	0.468735	A_23_P48910	Homo sapiens stomatin (EPB72)-like 1 (STOML1), mRNA [NM_004809]	STOML1
204	0.0029838	0.113059	1.8439	A_23_P17655	Homo sapiens potassium inwardly-rectifying channel, subfamily J, member 15 (KCNJ15), transcript variant 1, mRNA [NM_170736]	KCNJ15
205	0.0029859	0.113059	0.563808	A_23_P391198	Homo sapiens RAB11 family interacting protein 1 (class I) (RAB11FIP1), transcript variant 2, mRNA [NM_001002233]	RAB11FIP1
206	0.0029886	0.113059	0.491057	A_23_P79803	Homo sapiens chromosome 20 open reading frame 102 (C20orf102), mRNA [NM_080607]	C20orf102
207	0.0030087	0.11327	1.9537	A_32_P207848	COAT_BPHK7 (P49861) Major capsid protein precursor (Gp5) (Head protein), partial (5%) [THC2669541]	THC2669541
208	0.00308	0.114267	1.8854	A_24_P288754	Homo sapiens phosphatidylinositol glycan anchor biosynthesis, class A (paroxysmal nocturnal hemoglobinuria) (PIGA), transcript variant 1, mRNA [NM_002641]	PIGA
209	0.0031046	0.114267	0.476154	A_23_P121234	Unknown	A_23_P121234
210	0.0031236	0.114267	1.88422	A_23_P164507	Homo sapiens v-yes-1 Yamaguchi sarcoma viral oncogene homolog 1 (YES1), mRNA [NM_005433]	YES1
211	0.003162	0.114267	0.421673	A_23_P105862	Homo sapiens furry homolog (Drosophila) (FRY), mRNA [NM_023037]	FRY
212	0.0031679	0.114267	0.472737	A_23_P35597	Homo sapiens chromosome 10 open reading frame 10 (C10orf10), mRNA [NM_007021]	C10orf10
213	0.0031763	0.114267	0.519301	A_32_P226205	Homo sapiens zinc finger homeobox 2 (ZFHX2), mRNA [NM_033400]	ZFHX2
214	0.0031807	0.114267	2.65906	A_23_P57784	Homo sapiens claudin 1 (CLDN1), mRNA [NM_021101]	CLDN1
215	0.0031834	0.114267	1.72829	A_24_P124032	Homo sapiens receptor-interacting serine-threonine kinase 2 (RIPK2), mRNA [NM_003821]	RIPK2
216	0.0031907	0.114267	0.248095	A_24_P70183	Homo sapiens myosin, heavy chain 11, smooth muscle (MYH11), transcript variant SM2B, mRNA [NM_001040113]	MYH11
217	0.003211	0.114267	1.9851	A_23_P23221	Homo sapiens growth arrest and DNA-damage-inducible, alpha (GADD45A), mRNA [NM_001924]	GADD45A
218	0.0032114	0.114267	2.50292	A_24_P308139	A-myb=DNA-binding transactivator {3' region} [human, CCRF-CEM T-leukemia line, mRNA Partial, 831 nt]. [S75881]	MYBL1
219	0.0032339	0.114267	1.72943	A_23_P320261	Homo sapiens dermokine (DMKN), transcript variant 1, mRNA [NM_001035516]	DMKN
220	0.0032558	0.114267	0.246678	A_23_P355295	Homo sapiens flavin containing monooxygenase 2 (non-functional) (FMO2), mRNA [NM_001460]	FMO2
221	0.0032578	0.114267	1.79894	A_24_P221154	Homo sapiens ATP-binding cassette, sub-family D (ALD), member 3 (ABCD3), mRNA [NM_002858]	ABCD3
222	0.003278	0.114267	0.353222	A_23_P337262	Homo sapiens adenomatosis polyposis coli down-regulated 1 (APCDD1), mRNA [NM_153000]	APCDD1
223	0.0032858	0.114267	0.497133	A_23_P373475	Homo sapiens v-akt murine thymoma viral oncogene homolog 2 (AKT2), mRNA [NM_001626]	AKT2
224	0.0032988	0.114267	1.81087	A_24_P347411	Homo sapiens periostin, osteoblast specific factor (POSTN), mRNA [NM_006475]	POSTN
225	0.0033111	0.114267	1.73647	A_23_P312718	Homo sapiens patatin-like phospholipase domain containing 8 (PNPLA8), mRNA [NM_015723]	PNPLA8
226	0.0033138	0.114267	1.75202	A_23_P80068	Homo sapiens BTG family, member 3 (BTG3), mRNA [NM_006806]	BTG3
227	0.0033304	0.114275	0.510604	A_23_P126266	Homo sapiens H2.0-like homeobox 1 (Drosophila) (HLX1), mRNA [NM_021958]	HLX1
228	0.0033507	0.114275	1.77354	A_32_P66570	AW614681 hh30h09.x1 NCI_CGAP_Lu24 Homo sapiens cDNA clone IMAGE:2956673 3' similar to contains Alu repetitive element;, mRNA sequence [AW614681]	THC2492329
229	0.003358	0.114275	1.82966	A_23_P109072	Homo sapiens sal-like 4 (Drosophila) (SALL4), mRNA [NM_020436]	SALL4
230	0.0034289	0.11593	0.436692	A_23_P167030	Homo sapiens parathyroid hormone receptor 1 (PTHR1), mRNA [NM_000316]	PTHR1
231	0.0034364	0.11593	0.460472	A_23_P22596	Homo sapiens EGF-like-domain, multiple 6 (EGFL6), mRNA [NM_015507]	EGFL6
232	0.0034516	0.115941	2.33122	A_24_P281853	Unknown	A_24_P281853
233	0.0034992	0.116255	0.452464	A_23_P404481	Homo sapiens endothelial differentiation, sphingolipid G-protein-coupled receptor, 1 (EDG1), mRNA [NM_001400]	EDG1
234	0.0035056	0.116255	1.76928	A_24_P103004	Homo sapiens solute carrier family 20 (phosphate transporter), member 1 (SLC20A1), mRNA [NM_005415]	SLC20A1
235	0.0035057	0.116255	1.74989	A_24_P298077	Homo sapiens ankyrin repeat domain 10 (ANKRD10), mRNA [NM_017664]	ANKRD10
236	0.0035542	0.117364	1.89756	A_23_P377664	Homo sapiens cDNA FLJ12962 fis, clone NT2RP2005694, weakly similar to X-LINKED RETINITIS PIGMENTOSA GTPASE REGULATOR. [AK023024]	ALS2
237	0.0035699	0.117385	1.71747	A_23_P29939	Homo sapiens synuclein, alpha (non A4 component of amyloid precursor) (SNCA), transcript variant NACP112, mRNA [NM_007308]	SNCA
238	0.0036598	0.119307	1.92742	A_23_P25069	Homo sapiens ovostatin 2, mRNA (cDNA clone IMAGE:4827636). [BC039117]	OVOS2
239	0.0036997	0.119307	0.570045	A_24_P39919	Homo sapiens zinc finger protein 447 (ZNF447), mRNA [NM_023926]	ZNF447
240	0.0037068	0.119307	0.565509	A_23_P202219	Homo sapiens family with sequence similarity 26, member B (FAM26B), mRNA [NM_015916]	FAM26B
241	0.003713	0.119307	0.57939	A_24_P941947	Homo sapiens mRNA for FLJ00365 protein. [AK090444]	AYTL2
242	0.00372	0.119307	5.27197	A_23_P66241	Homo sapiens metallothionein 1M (MT1M), mRNA [NM_176870]	MT1M
243	0.0037202	0.119307	2.48488	A_32_P98979	hz74a10.x1 NCI_CGAP_Lu24 Homo sapiens cDNA clone IMAGE:3213690 3', mRNA sequence [BE467780]	BE467780
244	0.0037923	0.119387	1.89776	A_23_P305759	Homo sapiens abhydrolase domain containing 3 (ABHD3), mRNA [NM_138340]	ABHD3
245	0.0038102	0.119387	4.92272	A_23_P111132	Homo sapiens heat shock 70kDa protein 1A (HSPA1A), mRNA [NM_005345]	HSPA1A
246	0.0038165	0.119387	1.69584	A_24_P132787	Homo sapiens RAB18, member RAS oncogene family (RAB18), mRNA [NM_021252]	RAB18
247	0.0038216	0.119387	0.507038	A_24_P248345	Homo sapiens olfactomedin-like 2B (OLFML2B), mRNA [NM_015441]	OLFML2B
248	0.003837	0.119387	1.68798	A_23_P374862	Homo sapiens CD55 molecule, decay accelerating factor for complement (Cromer blood group) (CD55), mRNA [NM_000574]	CD55
249	0.0038472	0.119387	1.9415	A_23_P371410	Homo sapiens protein kinase, cAMP-dependent, catalytic, beta (PRKACB), transcript variant 3, mRNA [NM_207578]	PRKACB
250	0.003858	0.119387	1.75042	A_32_P159176	Unknown	THC2744561
251	0.0038594	0.119387	1.89729	A_23_P19333	Homo sapiens triggering receptor expressed on myeloid cells 1 (TREM1), mRNA [NM_018643]	TREM1
252	0.0038606	0.119387	0.398472	A_23_P103601	Homo sapiens mannosidase, alpha, class 1C, member 1 (MAN1C1), mRNA [NM_020379]	MAN1C1
253	0.0039064	0.119387	1.707	A_23_P19243	Homo sapiens hypothetical protein PRO2266 (PRO2266) on chromosome 6 [NR_002767]	PRO2266
254	0.0039086	0.119387	1.85408	A_24_P418908	Homo sapiens cDNA FLJ11736 fis, clone HEMBA1005468. [AK021798]	AK021798
255	0.0039309	0.119387	0.409015	A_24_P50228	Homo sapiens similar to expressed sequence AI593442 (LOC399947), mRNA [NM_207645]	LOC399947
256	0.0039347	0.119387	1.90262	A_24_P925505	CD36=collagen type I/thrombospondin receptor {one exon} [human, mRNA Partial, 369 nt]. [S67044]	CD36
257	0.0039492	0.119387	2.10684	A_23_P161624	Homo sapiens FOS-like antigen 1 (FOSL1), mRNA [NM_005438]	FOSL1
258	0.0039525	0.119387	2.15836	A_32_P109653	Unknown	THC2669092
259	0.0040147	0.119971	1.65538	A_23_P206284	Homo sapiens G protein-coupled receptor 56 (GPR56), transcript variant 3, mRNA [NM_201525]	GPR56
260	0.0040187	0.119971	2.22944	A_23_P143331	Homo sapiens bone morphogenetic protein 2 (BMP2), mRNA [NM_001200]	BMP2
261	0.0040329	0.119971	0.532254	A_24_P226755	Homo sapiens thymus high mobility group box protein TOX (TOX), mRNA [NM_014729]	TOX
262	0.0040334	0.119971	2.33225	A_32_P102627	Unknown	A_32_P102627
263	0.0040586	0.120261	1.87395	A_23_P155755	Homo sapiens chemokine (C-X-C motif) ligand 6 (granulocyte chemotactic protein 2) (CXCL6), mRNA [NM_002993]	CXCL6
264	0.004088	0.12066	2.0907	A_24_P937095	Zinc transporter 1 (ZnT-1) (Solute carrier family 30 member 1). [Source:Uniprot/SWISSPROT;Acc:Q9Y6M5] [ENST00000367001]	SLC30A1
265	0.0041123	0.12066	1.75836	A_24_P66239	Homo sapiens PRO1770 mRNA, complete cds. [AF118075]	PELO
266	0.0041185	0.12066	1.98229	A_23_P39574	Homo sapiens mRNA; cDNA DKFZp434P055 (from clone DKFZp434P055). [AL834537]	FLJ39660
267	0.0041871	0.122051	1.68352	A_24_P15586	THAP domain containing 5 [Source:RefSeq_peptide;Acc:NP_872335] [ENST00000313516]	THAP5
268	0.0041973	0.122051	0.400079	A_24_P926554	Homo sapiens cDNA FLJ31803 fis, clone NT2RI2009101. [AK056365]	AK056365
269	0.0042236	0.122359	2.16594	A_23_P26024	Homo sapiens chromosome 15 open reading frame 48 (C15orf48), transcript variant 2, mRNA [NM_032413]	C15orf48
270	0.0042746	0.122677	1.66836	A_32_P133780	Q9BMT5_CIOIN (Q9BMT5) Gsx, partial (5%) [THC2688196]	THC2688196
271	0.0042756	0.122677	0.450712	A_24_P472081	V1-16 protein (Fragment). [Source:Uniprot/SPTREMBL;Acc:Q5NV81] [ENST00000331195]	ENST00000331195
272	0.0042818	0.122677	0.599952	A_23_P412927	Unknown	A_23_P412927
273	0.004364	0.124574	0.49608	A_23_P4443	Homo sapiens T-box 4 (TBX4), mRNA [NM_018488]	TBX4
274	0.0043951	0.124621	0.541975	A_23_P41765	Homo sapiens interferon regulatory factor 1 (IRF1), mRNA [NM_002198]	IRF1
275	0.0044346	0.124621	0.547505	A_24_P355464	Homo sapiens growth differentiation factor 10 (GDF10), mRNA [NM_004962]	GDF10
276	0.00444	0.124621	0.408345	A_23_P214281	Homo sapiens progestin and adipoQ receptor family member VIII (PAQR8), mRNA [NM_133367]	PAQR8
277	0.0044482	0.124621	2.15768	A_32_P215304	Unknown	THC2550620
278	0.0044558	0.124621	1.8837	A_23_P22352	Homo sapiens cDNA FLJ10210 fis, clone HEMBA1006344, weakly similar to RADIXIN. [AK001072]	FRMD4A
279	0.004483	0.124621	0.443127	A_32_P20997	AGENCOURT_10278709 NIH_MGC_82 Homo sapiens cDNA clone IMAGE:6592525 5', mRNA sequence [BU561469]	BU561469
280	0.004533	0.124621	2.10411	A_24_P34476	Homo sapiens RAP1 interacting factor homolog (yeast) (RIF1), mRNA [NM_018151]	RIF1
281	0.0045547	0.124621	1.70643	A_24_P286054	Zinc finger FYVE domain-containing protein 16 (Endofin) (Endosome- associated FYVE domain protein). [Source:Uniprot/SWISSPROT;Acc:Q7Z3T8] [ENST00000380248]	ZFYVE16
282	0.0045639	0.124621	1.88918	A_23_P202327	Homo sapiens ADAM metallopeptidase domain 12 (meltrin alpha) (ADAM12), transcript variant 1, mRNA [NM_003474]	ADAM12
283	0.0045805	0.124621	2.0376	A_24_P491087	Homo sapiens cDNA FLJ34861 fis, clone NT2NE2012847. [AK092180]	CCT6AP1
284	0.0045986	0.124621	2.48576	A_23_P377839	C21orf100 protein. [Source:Uniprot/SPTREMBL;Acc:Q494S4] [ENST00000324961]	ENST00000324961
285	0.004605	0.124621	1.76941	A_32_P206561	Unknown	A_32_P206561
286	0.0046107	0.124621	0.53585	A_24_P802562	Unknown	A_24_P802562
287	0.0046165	0.124621	1.95998	A_32_P5276	Homo sapiens infant liver cDNA, clone:HMFN1864, full insert sequence. [AB073386]	SGEF
288	0.0046387	0.124621	0.287683	A_23_P54144	Homo sapiens bone morphogenetic protein 4 (BMP4), transcript variant 1, mRNA [NM_001202]	BMP4
289	0.0046446	0.124621	2.13633	A_23_P67169	Homo sapiens interleukin 11 (IL11), mRNA [NM_000641]	IL11
290	0.0046476	0.124621	0.264738	A_32_P157775	E2AK4_HUMAN (Q9P2K8) Eukaryotic translation initiation factor 2-alpha kinase 4 (GCN2-like protein) , partial (3%) [THC2564488]	THC2564488
291	0.0046535	0.124621	1.65906	A_24_P150874	full-length cDNA clone CS0DB005YH06 of Neuroblastoma Cot 10-normalized of Homo sapiens (human). [CR611712]	CR611712
292	0.0046844	0.125019	1.64541	A_23_P80594	Homo sapiens phospholipase C-like 2 (PLCL2), mRNA [NM_015184]	PLCL2
293	0.0047106	0.125216	0.465534	A_23_P363316	Homo sapiens homeobox B5 (HOXB5), mRNA [NM_002147]	HOXB5
294	0.0047239	0.125216	0.474345	A_23_P431815	Homo sapiens CD7 molecule (CD7), mRNA [NM_006137]	CD7
295	0.0047933	0.126624	0.438212	A_23_P154605	Homo sapiens sulfatase 2 (SULF2), transcript variant 1, mRNA [NM_018837]	SULF2
296	0.004816	0.126794	2.09939	A_23_P34946	Homo sapiens chromosome 1 open reading frame 107 (C1orf107), mRNA [NM_014388]	C1orf107
297	0.0048452	0.126806	1.70785	A_24_P374741	Homo sapiens cDNA FLJ25099 fis, clone CBR01272. [AK057828]	FRMD4A
298	0.0048646	0.126806	0.315852	A_23_P306819	Homo sapiens sodium channel, voltage-gated, type II, beta (SCN2B), mRNA [NM_004588]	SCN2B
299	0.004879	0.126806	1.90939	A_23_P214935	Homo sapiens vanin 3 (VNN3), transcript variant 2, mRNA [NM_078625]	VNN3
300	0.0049201	0.126806	1.77022	A_23_P85371	Homo sapiens Rab geranylgeranyltransferase, beta subunit (RABGGTB), mRNA [NM_004582]	RABGGTB
301	0.0049401	0.126806	0.501095	A_23_P208870	RAC-beta serine/threonine-protein kinase (EC 2.7.11.1) (RAC-PK-beta) (Protein kinase Akt-2) (Protein kinase B, beta) (PKB beta). [Source:Uniprot/SWISSPROT;Acc:P31751] [ENST00000358335]	ENST00000358335
302	0.004953	0.126806	2.49326	A_23_P161297	Homo sapiens oxoglutarate dehydrogenase-like (OGDHL), mRNA [NM_018245]	OGDHL
303	0.0049534	0.126806	0.432347	A_23_P200710	Homo sapiens phosphoinositide-3-kinase, class 2, beta polypeptide (PIK3C2B), mRNA [NM_002646]	PIK3C2B
304	0.0049548	0.126806	0.472708	A_23_P130961	Homo sapiens elastase 2, neutrophil (ELA2), mRNA [NM_001972]	ELA2
305	0.0049629	0.126806	1.98744	A_24_P944677	Unknown	THC2769953
Additional Table 2.Genes responding 4 hours after bystander treatment
Order: gene rank in list
Parametric p-value: t-test p-value
FDR: False discovery rate
Mean ratio: geometric mean of intensities
Unique ID: Agilent assigned probename
Description: Descriptive name of human gene
Gene symbol: Human gene symbol
