# Supplementary material for: Global gene expression analyses of bystander and alpha particle irradiated normal human lung fibroblasts: Synchronous and differential responses
Source: BMC Med Genomics. 2008 Dec 24;1:63. doi: 10.1186/1755-8794-1-63 (PMC2627914; doi:10.1186/1755-8794-1-63)
Supplement: Additional file 3 — Genes responding 4 hours after treatment in both directly irradiated and bystander cells. Genes with significantly altered expression 4 hours after treatment in both directly irradiated and bystander cells. [file 1755-8794-1-63-S3.xls]

## Sheet: Sheet1
Additional Table 3. Genes responding 4 hours after both direct irradiation and bystander treatment
				Directly Irradiated			Bystanders
Unique id	Description	Gene symbol	Parametric p-value	FDR	Mean Ratio	Parametric p-value	FDR	Mean Ratio
A_24_P592591	Unknown	A_24_P592591	0.0026041	0.101979	2.78969	0.000654	0.0693369	3.04337
A_32_P179807	Unknown	A_32_P179807	0.0015267	0.0849827	2.36854	0.0021082	0.105335	2.13611
A_32_P206561	Unknown	A_32_P206561	0.0003085	0.0429311	2.43312	0.004605	0.124621	1.76941
A_23_P215566	Homo sapiens aryl hydrocarbon receptor (AHR), mRNA [NM_001621]	AHR	0.0029016	0.108192	1.74387	0.0005247	0.0638904	2.0731
A_24_P535256	Homo sapiens cDNA FLJ11041 fis, clone PLACE1004405. [AK001903]	AK001903	0.0001832	0.0339923	2.84634	8.31e-05	0.0294363	3.03352
A_24_P418908	Homo sapiens cDNA FLJ11736 fis, clone HEMBA1005468. [AK021798]	AK021798	0.0029484	0.108895	1.89892	0.0039086	0.119387	1.85408
A_23_P373475	Homo sapiens v-akt murine thymoma viral oncogene homolog 2 (AKT2), mRNA [NM_001626]	AKT2	0.0032624	0.111508	0.540045	0.0032858	0.114267	0.497133
A_32_P123255	full-length cDNA clone CS0DI054YC18 of Placenta Cot 25-normalized of Homo sapiens (human). [CR593492]	ANKRD58	0.0032132	0.111004	0.472004	0.0024489	0.10894	0.435186
A_23_P58328	Homo sapiens annexin A10 (ANXA10), mRNA [NM_007193]	ANXA10	0.0002822	0.0429311	3.5396	0.0026475	0.10894	2.97683
A_23_P337262	Homo sapiens adenomatosis polyposis coli down-regulated 1 (APCDD1), mRNA [NM_153000]	APCDD1	0.0045942	0.124982	0.361074	0.003278	0.114267	0.353222
A_32_P169550	EST389636 MAGE resequences, MAGO Homo sapiens cDNA, mRNA sequence [AW977527]	AW977527	0.0043436	0.122666	2.54881	0.0011035	0.0853681	2.46708
A_24_P935682	Homo sapiens clone DNA166629 MRSS6228 (UNQ6228) mRNA, complete cds. [AY358248]	AY358248	0.0004726	0.0518884	2.12323	0.000663	0.0693369	2.18154
A_23_P18372	Homo sapiens UDP-GlcNAc:betaGal beta-1,3-N-acetylglucosaminyltransferase 5 (B3GNT5), mRNA [NM_032047]	B3GNT5	0.0043156	0.122666	1.77196	0.0002846	0.0530468	2.22325
A_24_P671115	Homo sapiens, clone IMAGE:4332461, mRNA. [BC018675]	BC018675	0.0043049	0.122666	1.91569	0.0019748	0.103213	2.29395
A_23_P152002	Homo sapiens BCL2-related protein A1 (BCL2A1), mRNA [NM_004049]	BCL2A1	0.0014919	0.0846129	3.85623	0.0011788	0.0854227	5.12253
A_32_P98979	hz74a10.x1 NCI_CGAP_Lu24 Homo sapiens cDNA clone IMAGE:3213690 3', mRNA sequence [BE467780]	BE467780	0.0041745	0.1223	2.59561	0.0037202	0.119307	2.48488
A_32_P175979	602638586F1 NIH_MGC_48 Homo sapiens cDNA clone IMAGE:4766349 5', mRNA sequence [BG686022]	BG686022	0.0047135	0.125366	2.39257	0.0008418	0.0775313	2.8937
A_23_P98350	Homo sapiens baculoviral IAP repeat-containing 3 (BIRC3), transcript variant 1, mRNA [NM_001165]	BIRC3	0.0004002	0.0475373	3.22548	0.0005195	0.0638904	3.12953
A_23_P143331	Homo sapiens bone morphogenetic protein 2 (BMP2), mRNA [NM_001200]	BMP2	0.0003753	0.0475373	3.41571	0.0040187	0.119971	2.22944
A_23_P80068	Homo sapiens BTG family, member 3 (BTG3), mRNA [NM_006806]	BTG3	0.0022004	0.0981387	1.85167	0.0033138	0.114267	1.75202
A_23_P35597	Homo sapiens chromosome 10 open reading frame 10 (C10orf10), mRNA [NM_007021]	C10orf10	0.0006166	0.0603957	0.386174	0.0031679	0.114267	0.472737
A_23_P26024	Homo sapiens chromosome 15 open reading frame 48 (C15orf48), transcript variant 2, mRNA [NM_032413]	C15orf48	0.0032189	0.111004	2.29702	0.0042236	0.122359	2.16594
A_23_P79803	Homo sapiens chromosome 20 open reading frame 102 (C20orf102), mRNA [NM_080607]	C20orf102	0.0013539	0.0824292	0.492638	0.0029886	0.113059	0.491057
A_32_P15958	Homo sapiens cDNA FLJ30605 fis, clone CTONG2000303. [AK055167]	C21orf121	0.0040006	0.120257	0.499916	0.001917	0.102323	0.485533
A_23_P253350	Homo sapiens chromosome 8 open reading frame 4 (C8orf4), mRNA [NM_020130]	C8orf4	9.63e-05	0.0334612	2.58703	2.9e-05	0.0197423	2.993
A_23_P253345	Homo sapiens chromosome 8 open reading frame 4 (C8orf4), mRNA [NM_020130]	C8orf4	0.0006025	0.0603957	2.31868	3.96e-05	0.0229337	2.78347
A_24_P229055	Homo sapiens chromosome 9 open reading frame 164 (C9orf164), mRNA [NM_182635]	C9orf164	0.0009036	0.0727963	0.385129	0.0028529	0.112286	0.440548
A_23_P324633	Homo sapiens chromosome 9 open reading frame 72 (C9orf72), transcript variant 1, mRNA [NM_018325]	C9orf72	0.004683	0.124982	1.6907	0.000251	0.0501549	2.14836
A_23_P425681	Homo sapiens cholecystokinin (CCK), mRNA [NM_000729]	CCK	0.0018643	0.0937322	2.17422	0.0003753	0.0571287	2.26014
A_32_P115749	AGENCOURT_14006900 NIH_MGC_186 Homo sapiens cDNA clone IMAGE:30372058 5', mRNA sequence [CD104030]	CD104030	0.0014518	0.0842856	2.37471	0.0006533	0.0693369	2.18794
A_23_P87879	Homo sapiens CD69 molecule (CD69), mRNA [NM_001781]	CD69	0.0028961	0.108192	2.22398	0.0001555	0.0417866	2.82787
A_23_P57784	Homo sapiens claudin 1 (CLDN1), mRNA [NM_021101]	CLDN1	0.0001561	0.0339923	3.45347	0.0031807	0.114267	2.65906
A_24_P66592	Homo sapiens CNKSR family member 3 (CNKSR3), mRNA [NM_173515]	CNKSR3	0.0008551	0.0727963	0.445216	0.0011064	0.0853681	0.457889
A_24_P532232	Homo sapiens cAMP responsive element binding protein 5 (CREB5), transcript variant 1, mRNA [NM_182898]	CREB5	0.0030773	0.110948	1.93663	0.000766	0.0750174	2.18448
A_23_P157117	Homo sapiens cAMP responsive element binding protein 5 (CREB5), transcript variant 1, mRNA [NM_182898]	CREB5	0.0033352	0.111691	1.90885	0.0012334	0.0860816	2.01643
A_23_P7144	Homo sapiens chemokine (C-X-C motif) ligand 1 (melanoma growth stimulating activity, alpha) (CXCL1), mRNA [NM_001511]	CXCL1	0.0011619	0.0797151	2.5458	0.0005441	0.0652334	2.58936
A_23_P315364	Homo sapiens chemokine (C-X-C motif) ligand 2 (CXCL2), mRNA [NM_002089]	CXCL2	0.0001336	0.0334612	4.65657	0.001032	0.0829111	4.66796
A_24_P257416	Homo sapiens chemokine (C-X-C motif) ligand 2 (CXCL2), mRNA [NM_002089]	CXCL2	0.0004597	0.0518884	3.54951	0.0003812	0.0571287	4.23909
A_24_P183150	Homo sapiens chemokine (C-X-C motif) ligand 3 (CXCL3), mRNA [NM_002090]	CXCL3	0.000285	0.0429311	4.84754	0.0003615	0.0563434	6.23511
A_24_P251764	Homo sapiens chemokine (C-X-C motif) ligand 3 (CXCL3), mRNA [NM_002090]	CXCL3	0.0015092	0.0846129	3.23512	0.0014606	0.0912654	4.04497
A_23_P110204	Homo sapiens chemokine (C-X-C motif) ligand 5 (CXCL5), mRNA [NM_002994]	CXCL5	5.21e-05	0.0312319	4.41962	5.17e-05	0.0248001	5.25156
A_24_P932388	DB340110 TESTI4 Homo sapiens cDNA clone TESTI4012827 3', mRNA sequence [DB340110]	DB340110	0.0032334	0.111004	2.22458	0.001012	0.0829111	2.37202
A_23_P108842	Homo sapiens dual specificity phosphatase 2 (DUSP2), mRNA [NM_004418]	DUSP2	0.0011426	0.0797151	3.7612	0.0016552	0.096796	5.35963
A_24_P37409	Homo sapiens dual specificity phosphatase 2 (DUSP2), mRNA [NM_004418]	DUSP2	0.0012496	0.0823564	2.78422	0.0022074	0.105506	3.89243
A_23_P150018	Homo sapiens dual specificity phosphatase 5 (DUSP5), mRNA [NM_004419]	DUSP5	0.0028221	0.10676	2.37693	0.0008415	0.0775313	2.70001
A_23_P404481	Homo sapiens endothelial differentiation, sphingolipid G-protein-coupled receptor, 1 (EDG1), mRNA [NM_001400]	EDG1	0.0010911	0.0796673	0.354401	0.0034992	0.116255	0.452464
A_23_P130961	Homo sapiens elastase 2, neutrophil (ELA2), mRNA [NM_001972]	ELA2	0.0006204	0.0603957	0.43209	0.0049548	0.126806	0.472708
A_24_P921446	Homo sapiens epithelial membrane protein 1, mRNA (cDNA clone IMAGE:4691099), partial cds. [BC017854]	EMP1	0.0036489	0.115125	2.15918	0.0026355	0.10894	1.90583
A_23_P208870	RAC-beta serine/threonine-protein kinase (EC 2.7.11.1) (RAC-PK-beta) (Protein kinase Akt-2) (Protein kinase B, beta) (PKB beta). [Source:Uniprot/SWISSPROT;Acc:P31751] [ENST00000358335]	ENST00000358335	0.0041589	0.1223	0.496259	0.0049401	0.126806	0.501095
A_23_P216556	Homo sapiens erythrocyte membrane protein band 4.1 like 4B (EPB41L4B), transcript variant 1, mRNA [NM_018424]	EPB41L4B	0.0038838	0.11768	2.10891	0.0002463	0.0501549	2.55185
A_23_P95060	Homo sapiens EPH receptor B3 (EPHB3), mRNA [NM_004443]	EPHB3	0.0043444	0.122666	0.421706	0.0006508	0.0693369	0.282393
A_23_P101427	Homo sapiens ecotropic viral integration site 5-like (EVI5L), mRNA [NM_145245]	EVI5L	0.002087	0.0981387	0.516483	0.0026645	0.10894	0.557123
A_23_P103812	Homo sapiens family with sequence similarity 5, member C (FAM5C), mRNA [NM_199051]	FAM5C	0.0011143	0.0796673	0.324195	0.0019159	0.102323	0.382792
A_23_P218918	Homo sapiens fibroblast growth factor 2 (basic) (FGF2), mRNA [NM_002006]	FGF2	0.0001359	0.0334612	3.03416	0.0002386	0.0501549	2.61253
A_23_P39574	Homo sapiens mRNA; cDNA DKFZp434P055 (from clone DKFZp434P055). [AL834537]	FLJ39660	0.0033394	0.111691	1.94519	0.0041185	0.12066	1.98229
A_32_P222695	Homo sapiens FLJ41603 protein (FLJ41603), mRNA [NM_001001669]	FLJ41603	0.0009036	0.0727963	0.379225	0.0027674	0.110641	0.466085
A_24_P374741	Homo sapiens cDNA FLJ25099 fis, clone CBR01272. [AK057828]	FRMD4A	0.0009681	0.075483	2.31132	0.0048452	0.126806	1.70785
A_23_P22352	Homo sapiens cDNA FLJ10210 fis, clone HEMBA1006344, weakly similar to RADIXIN. [AK001072]	FRMD4A	0.0009961	0.076104	2.3782	0.0044558	0.124621	1.8837
A_23_P74609	Homo sapiens G0/G1switch 2 (G0S2), mRNA [NM_015714]	G0S2	0.0001683	0.0339923	3.32912	0.0004483	0.0603099	3.81661
A_23_P34093	Homo sapiens glucose-6-phosphate dehydrogenase (G6PD), nuclear gene encoding mitochondrial protein, transcript variant 1, mRNA [NM_000402]	G6PD	0.0021775	0.0981387	0.404983	0.0027549	0.110641	0.512374
A_23_P23221	Homo sapiens growth arrest and DNA-damage-inducible, alpha (GADD45A), mRNA [NM_001924]	GADD45A	0.0002176	0.0394362	3.25857	0.003211	0.114267	1.9851
A_24_P120934	Homo sapiens growth arrest and DNA-damage-inducible, gamma (GADD45G), mRNA [NM_006705]	GADD45G	0.0029375	0.108895	3.11775	0.0004135	0.0603099	3.73237
A_24_P167642	Homo sapiens GTP cyclohydrolase 1 (dopa-responsive dystonia) (GCH1), transcript variant 1, mRNA [NM_000161]	GCH1	0.0001646	0.0339923	2.80063	2.09e-05	0.0169887	4.22838
A_32_P177953	Glutamate--cysteine ligase regulatory subunit (EC 6.3.2.2) (Gamma- glutamylcysteine synthetase) (Gamma-ECS) (GCS light chain) (Glutamate--cysteine ligase modifier subunit). [Source:Uniprot/SWISSPROT;Acc:P48507] [ENST00000370238]	GCLM	0.0027193	0.104445	2.0007	0.0013033	0.087557	2.3741
A_24_P355464	Homo sapiens growth differentiation factor 10 (GDF10), mRNA [NM_004962]	GDF10	0.0027972	0.106334	0.494665	0.0044346	0.124621	0.547505
A_23_P206280	Homo sapiens G protein-coupled receptor 56 (GPR56), transcript variant 3, mRNA [NM_201525]	GPR56	0.0031273	0.110948	1.78922	0.0021086	0.105335	1.85449
A_23_P206284	Homo sapiens G protein-coupled receptor 56 (GPR56), transcript variant 3, mRNA [NM_201525]	GPR56	0.0048038	0.126473	1.71598	0.0040147	0.119971	1.65538
A_24_P931443	Homo sapiens G protein-coupled receptor 68 (GPR68), mRNA [NM_003485]	GPR68	9.03e-05	0.0334612	3.74217	9.68e-05	0.0327984	3.57814
A_23_P167983	Histone H2A type 1-C. [Source:Uniprot/SWISSPROT;Acc:Q93077] [ENST00000314088]	HIST1H2AC	0.0034032	0.112856	0.44823	0.0029564	0.113059	0.428889
A_23_P363316	Homo sapiens homeobox B5 (HOXB5), mRNA [NM_002147]	HOXB5	0.0035347	0.113358	0.445262	0.0047106	0.125216	0.465534
A_23_P63209	Homo sapiens hydroxysteroid (11-beta) dehydrogenase 1 (HSD11B1), transcript variant 2, mRNA [NM_181755]	HSD11B1	6.24e-05	0.0334612	2.79346	6.45e-05	0.0273575	2.9892
A_23_P153320	Homo sapiens intercellular adhesion molecule 1 (CD54), human rhinovirus receptor (ICAM1), mRNA [NM_000201]	ICAM1	0.0022751	0.098196	2.13629	0.000491	0.0627273	2.50262
A_23_P302060	Homo sapiens interferon epsilon 1 (IFNE1), mRNA [NM_176891]	IFNE1	0.0003051	0.0429311	3.45349	0.0001055	0.0342567	3.47778
A_23_P67169	Homo sapiens interleukin 11 (IL11), mRNA [NM_000641]	IL11	0.0021602	0.0981387	2.49452	0.0046446	0.124621	2.13633
A_23_P85209	Homo sapiens interleukin 13 receptor, alpha 2 (IL13RA2), mRNA [NM_000640]	IL13RA2	0.0040276	0.120257	2.14132	0.0007164	0.0734593	2.27653
A_23_P72096	Homo sapiens interleukin 1, alpha (IL1A), mRNA [NM_000575]	IL1A	0.0002784	0.0429311	3.51971	4.12e-05	0.0229337	4.03186
A_23_P79518	Homo sapiens interleukin 1, beta (IL1B), mRNA [NM_000576]	IL1B	0.0016545	0.0853875	3.02339	0.0004736	0.0615127	3.73584
A_23_P15146	Homo sapiens interleukin 32 (IL32), transcript variant 1, mRNA [NM_001012631]	IL32	0.0035882	0.114134	2.04627	0.0022527	0.105506	2.04983
A_23_P31945	Homo sapiens interleukin 33 (IL33), mRNA [NM_033439]	IL33	1.8e-06	0.0135598	5.79542	2.1e-06	0.0163653	5.26143
A_23_P71037	Homo sapiens interleukin 6 (interferon, beta 2) (IL6), mRNA [NM_000600]	IL6	0.0010557	0.0791064	6.96241	0.0019164	0.102323	8.40467
A_32_P87013	Homo sapiens interleukin 8 (IL8), mRNA [NM_000584]	IL8	0.0002719	0.0429311	8.28924	0.0002905	0.0530468	10.3965
A_23_P122924	Homo sapiens inhibin, beta A (activin A, activin AB alpha polypeptide) (INHBA), mRNA [NM_002192]	INHBA	0.0005087	0.0543055	3.44121	0.0005244	0.0638904	2.76729
A_23_P41765	Homo sapiens interferon regulatory factor 1 (IRF1), mRNA [NM_002198]	IRF1	0.0021941	0.0981387	0.522737	0.0043951	0.124621	0.541975
A_24_P192727	Kazal-type serine protease inhibitor domain-containing protein 1 precursor. [Source:Uniprot/SWISSPROT;Acc:Q96I82] [ENST00000224809]	KAZALD1	0.0047736	0.126473	0.533135	0.0023044	0.105506	0.521015
A_23_P63541	Homo sapiens cDNA FLJ10157 fis, clone HEMBA1003461. [AK001019]	KIF26B	0.004151	0.1223	0.494799	0.0022914	0.105506	0.495931
A_23_P56898	Homo sapiens kynureninase (L-kynurenine hydrolase) (KYNU), transcript variant 1, mRNA [NM_003937]	KYNU	7.23e-05	0.0334612	2.91476	1.73e-05	0.0168524	3.23868
A_24_P11506	Homo sapiens kynureninase (L-kynurenine hydrolase) (KYNU), transcript variant 2, mRNA [NM_001032998]	KYNU	0.0001076	0.0334612	3.0078	1.16e-05	0.0168524	3.54969
A_23_P86012	Homo sapiens laminin, beta 3 (LAMB3), transcript variant 2, mRNA [NM_001017402]	LAMB3	0.0007993	0.0692105	2.45487	0.0005777	0.0674897	2.79066
A_24_P122137	Homo sapiens leukemia inhibitory factor (cholinergic differentiation factor) (LIF), mRNA [NM_002309]	LIF	0.0001825	0.0339923	2.89739	6.67e-05	0.0273575	3.6468
A_24_P734060	Homo sapiens mRNA; cDNA DKFZp686D0720 (from clone DKFZp686D0720). [AL832183]	LOC284454	0.0016068	0.0853875	2.4344	0.0014639	0.0912654	2.44853
A_32_P219135	Homo sapiens cDNA clone IMAGE:30398108. [BC087859]	LOC401317	0.0007958	0.0692105	2.01932	0.0002579	0.0502454	2.19194
A_24_P933828	Homo sapiens cDNA clone IMAGE:30398108. [BC087859]	LOC401317	0.0019335	0.095973	2.50358	0.0008782	0.0784695	2.22919
A_23_P163782	Homo sapiens metallothionein 1H-like protein (LOC645745), mRNA [NM_001039954]	LOC645745	0.0002295	0.0406476	3.82142	0.0010161	0.0829111	3.82457
A_23_P34325	Homo sapiens low density lipoprotein receptor-related protein 8, apolipoprotein e receptor (LRP8), transcript variant 2, mRNA [NM_033300]	LRP8	0.0002932	0.0429311	2.91953	0.0025687	0.10894	2.18259
A_23_P200222	Homo sapiens low density lipoprotein receptor-related protein 8, apolipoprotein e receptor (LRP8), transcript variant 2, mRNA [NM_033300]	LRP8	0.0048006	0.126473	2.55271	0.0021713	0.105506	2.42381
A_24_P345131	Leucine-rich repeat-containing protein 8B (T-cell activation leucine repeat-rich protein). [Source:Uniprot/SWISSPROT;Acc:Q6P9F7] [ENST00000330947]	LRRC8B	0.0027957	0.106334	2.04596	0.0012639	0.0863998	2.0679
A_23_P324461	Homo sapiens midnolin (MIDN), mRNA [NM_177401]	MIDN	0.0014164	0.0842856	0.420208	0.0018701	0.102323	0.453121
A_23_P1691	Homo sapiens matrix metallopeptidase 1 (interstitial collagenase) (MMP1), mRNA [NM_002421]	MMP1	7.07e-05	0.0334612	3.49609	5.23e-05	0.0248001	3.19199
A_23_P13094	Homo sapiens matrix metallopeptidase 10 (stromelysin 2) (MMP10), mRNA [NM_002425]	MMP10	0.0001327	0.0334612	2.68783	6.4e-06	0.0168524	3.49057
A_23_P161698	Homo sapiens matrix metallopeptidase 3 (stromelysin 1, progelatinase) (MMP3), mRNA [NM_002422]	MMP3	8.7e-06	0.0135598	4.95423	2.18e-05	0.0169887	4.01502
A_24_P365571	Homo sapiens mitochondrial ribosomal protein S6 (MRPS6), nuclear gene encoding mitochondrial protein, mRNA [NM_032476]	MRPS6	0.0023013	0.098196	0.484608	0.0017691	0.100632	0.464785
A_23_P54840	Homo sapiens metallothionein 1A (functional) (MT1A), mRNA [NM_005946]	MT1A	0.0005985	0.0603957	2.84961	0.0023151	0.105506	2.79961
A_23_P37983	Homo sapiens metallothionein 1B (functional) (MT1B), mRNA [NM_005947]	MT1B	0.0001543	0.0339923	3.93155	0.0009078	0.0784695	3.74867
A_23_P206724	Homo sapiens metallothionein 1E (functional) (MT1E), mRNA [NM_175617]	MT1E	0.0001811	0.0339923	4.5785	0.0008306	0.0775313	4.4473
A_23_P60933	Homo sapiens metallothionein 1G (MT1G), mRNA [NM_005950]	MT1G	0.0001374	0.0334612	3.95472	0.0006606	0.0693369	3.61982
A_23_P206707	Homo sapiens metallothionein 1G (MT1G), mRNA [NM_005950]	MT1G	8.95e-05	0.0334612	4.14929	0.0016558	0.096796	3.517
A_23_P414343	Homo sapiens metallothionein 1H (MT1H), mRNA [NM_005951]	MT1H	0.0001358	0.0334612	4.11424	0.0004566	0.0603099	3.919
A_23_P427703	H.sapiens mRNA for metallothionein isoform 1R. [X97261]	MT1L	0.0002439	0.0413198	3.92841	0.0009661	0.080955	3.74914
A_23_P66241	Homo sapiens metallothionein 1M (MT1M), mRNA [NM_176870]	MT1M	0.0030777	0.110948	4.74243	0.00372	0.119307	5.27197
A_24_P125096	Homo sapiens metallothionein 1X (MT1X), mRNA [NM_005952]	MT1X	8.45e-05	0.0334612	4.2603	0.0004269	0.0603099	4.29133
A_23_P303242	Homo sapiens metallothionein 1X (MT1X), mRNA [NM_005952]	MT1X	0.00018	0.0339923	4.06247	0.0004204	0.0603099	3.94659
A_24_P361896	Homo sapiens metallothionein 2A (MT2A), mRNA [NM_005953]	MT2A	0.0006751	0.0633862	2.73493	0.0018159	0.102323	2.45394
A_23_P212089	Homo sapiens nuclear factor of kappa light polypeptide gene enhancer in B-cells inhibitor, zeta (NFKBIZ), transcript variant 1, mRNA [NM_031419]	NFKBIZ	0.0007363	0.0666213	2.38756	7.08e-05	0.0275872	2.89729
A_23_P157545	Homo sapiens NK3 transcription factor related, locus 1 (Drosophila) (NKX3-1), mRNA [NM_006167]	NKX3-1	0.0034586	0.112884	1.84849	0.0026718	0.10894	1.8688
A_24_P788878	PREDICTED: Homo sapiens nuclear localized factor 2 (NLF2), mRNA [XM_940314]	NLF2	0.0008945	0.0727963	2.05619	0.0008556	0.0775313	2.17471
A_24_P250227	Homo sapiens nuclear receptor subfamily 1, group D, member 1 (NR1D1), mRNA [NM_021724]	NR1D1	0.0024959	0.10078	0.541731	0.0028771	0.11267	0.547646
A_23_P420873	Homo sapiens nuclear receptor subfamily 1, group D, member 1 (NR1D1), mRNA [NM_021724]	NR1D1	0.0025697	0.101653	0.448922	0.0026562	0.10894	0.486655
A_24_P248345	Homo sapiens olfactomedin-like 2B (OLFML2B), mRNA [NM_015441]	OLFML2B	0.0016844	0.0863587	0.406484	0.0038216	0.119387	0.507038
A_23_P345564	Homo sapiens opiate receptor-like 1 (OPRL1), transcript variant 1, mRNA [NM_182647]	OPRL1	0.0010554	0.0791064	0.434633	0.002078	0.105155	0.399235
A_24_P261083	Homo sapiens oxidative stress induced growth inhibitor family member 2 (OSGIN2), mRNA [NM_004337]	OSGIN2	0.0031228	0.110948	1.80346	0.000586	0.0674897	2.0346
A_23_P305060	Homo sapiens pre-B-cell colony enhancing factor 1 (PBEF1), mRNA [NM_005746]	PBEF1	0.0003856	0.0475373	2.45915	3.04e-05	0.0197423	3.05491
A_32_P79396	Homo sapiens pre-B-cell colony enhancing factor 1 (PBEF1), mRNA [NM_005746]	PBEF1	0.0013011	0.0823564	2.3274	0.0001159	0.0361283	2.78291
A_24_P408772	Homo sapiens pre-B-cell colony enhancing factor 1 (PBEF1), mRNA [NM_005746]	PBEF1	0.0020974	0.0981387	2.27943	5.41e-05	0.0248001	2.9212
A_23_P11685	Homo sapiens phospholipase A2, group IVA (cytosolic, calcium-dependent) (PLA2G4A), mRNA [NM_024420]	PLA2G4A	0.0026008	0.101979	2.11584	0.0001846	0.044302	2.44109
A_23_P80594	Homo sapiens phospholipase C-like 2 (PLCL2), mRNA [NM_015184]	PLCL2	9.04e-05	0.0334612	2.58779	0.0046844	0.125019	1.64541
A_23_P151506	Homo sapiens pleckstrin 2 (PLEK2), mRNA [NM_016445]	PLEK2	0.0005513	0.0580579	3.66881	0.0005889	0.0674897	3.37444
A_23_P358597	Homo sapiens popeye domain containing 3 (POPDC3), mRNA [NM_022361]	POPDC3	0.0025333	0.101653	1.95446	0.0012482	0.0860816	2.22376
A_24_P403417	Homo sapiens prostaglandin E synthase (PTGES), mRNA [NM_004878]	PTGES	0.0045212	0.124501	1.82787	0.0011651	0.0854227	2.11763
A_24_P302172	Homo sapiens prostaglandin F receptor (FP) (PTGFR), transcript variant 2, mRNA [NM_001039585]	PTGFR	0.0017133	0.0872663	1.82483	0.0010269	0.0829111	2.1213
A_24_P77008	Homo sapiens prostaglandin-endoperoxide synthase 2 (prostaglandin G/H synthase and cyclooxygenase) (PTGS2), mRNA [NM_000963]	PTGS2	4.6e-06	0.0135598	5.68789	9.4e-06	0.0168524	5.90643
A_24_P250922	Homo sapiens prostaglandin-endoperoxide synthase 2 (prostaglandin G/H synthase and cyclooxygenase) (PTGS2), mRNA [NM_000963]	PTGS2	7.8e-06	0.0135598	5.51664	1.65e-05	0.0168524	6.47891
A_23_P167030	Homo sapiens parathyroid hormone receptor 1 (PTHR1), mRNA [NM_000316]	PTHR1	0.0048436	0.126665	0.449808	0.0034289	0.11593	0.436692
A_24_P320545	Homo sapiens PTK7 protein tyrosine kinase 7 (PTK7), transcript variant PTK7-1, mRNA [NM_002821]	PTK7	0.0013535	0.0824292	0.500682	0.0023774	0.106478	0.508829
A_23_P138495	Homo sapiens protein tyrosine phosphatase, receptor type, E (PTPRE), transcript variant 1, mRNA [NM_006504]	PTPRE	0.0015768	0.0853875	1.94344	0.00214	0.105506	1.95953
A_23_P55706	Homo sapiens v-rel reticuloendotheliosis viral oncogene homolog B, nuclear factor of kappa light polypeptide gene enhancer in B-cells 3 (avian) (RELB), mRNA [NM_006509]	RELB	0.0007157	0.0663982	2.352	0.0012382	0.0860816	2.25792
A_23_P372308	Homo sapiens RGM domain family, member A (RGMA), mRNA [NM_020211]	RGMA	0.0001303	0.0334612	0.287092	0.0003497	0.0556166	0.277616
A_23_P66881	Homo sapiens regulator of G-protein signalling 9 (RGS9), mRNA [NM_003835]	RGS9	0.001892	0.0945151	2.06018	0.0002352	0.0501549	2.3867
A_23_P148345	Homo sapiens ring finger protein 128 (RNF128), transcript variant 1, mRNA [NM_194463]	RNF128	0.0036964	0.115224	1.99314	0.0011357	0.0854227	2.06572
A_23_P58266	Homo sapiens S100 calcium binding protein P (S100P), mRNA [NM_005980]	S100P	0.0014721	0.0843535	0.280477	0.0003437	0.0556166	0.303927
A_23_P109072	Homo sapiens sal-like 4 (Drosophila) (SALL4), mRNA [NM_020436]	SALL4	0.0024958	0.10078	1.92021	0.003358	0.114275	1.82966
A_23_P153185	Plasminogen activator inhibitor 2 precursor (PAI-2) (Placental plasminogen activator inhibitor) (Monocyte Arg-serpin) (Urokinase inhibitor). [Source:Uniprot/SWISSPROT;Acc:P05120] [ENST00000299502]	SERPINB2	3.76e-05	0.0244181	9.07414	0.0001411	0.0392712	8.98933
A_24_P245379	Homo sapiens serpin peptidase inhibitor, clade B (ovalbumin), member 2 (SERPINB2), mRNA [NM_002575]	SERPINB2	0.0001282	0.0334612	8.69018	0.0002499	0.0501549	9.19746
A_24_P213134	Homo sapiens pp10472 mRNA, complete cds. [AF318321]	SLC16A3	0.0001251	0.0334612	2.73493	0.0001873	0.044302	2.75
A_24_P731648	Homo sapiens solute carrier family 16, member 6 (monocarboxylic acid transporter 7) (SLC16A6), mRNA [NM_004694]	SLC16A6	1.6e-05	0.0187032	3.51769	6.7e-06	0.0168524	3.61961
A_23_P152791	Homo sapiens solute carrier family 16, member 6 (monocarboxylic acid transporter 7) (SLC16A6), mRNA [NM_004694]	SLC16A6	1.9e-05	0.0187032	3.40736	1.51e-05	0.0168524	3.59629
A_24_P937095	Zinc transporter 1 (ZnT-1) (Solute carrier family 30 member 1). [Source:Uniprot/SWISSPROT;Acc:Q9Y6M5] [ENST00000367001]	SLC30A1	0.0023648	0.0988544	1.99457	0.004088	0.12066	2.0907
A_23_P59950	Homo sapiens solute carrier family 39 (zinc transporter), member 14 (SLC39A14), mRNA [NM_015359]	SLC39A14	0.0037667	0.116023	1.83466	0.0007701	0.0750174	2.16922
A_23_P41424	Homo sapiens solute carrier family 39 (zinc transporter), member 8 (SLC39A8), mRNA [NM_022154]	SLC39A8	0.0035228	0.113358	2.17092	0.0002927	0.0530468	2.73313
A_32_P165477	Homo sapiens solute carrier family 7, (cationic amino acid transporter, y+ system) member 11 (SLC7A11), mRNA [NM_014331]	SLC7A11	0.0011059	0.0796673	2.27321	0.0003361	0.0556166	2.47453
A_32_P42684	Homo sapiens solute carrier family 7, (cationic amino acid transporter, y+ system) member 11 (SLC7A11), mRNA [NM_014331]	SLC7A11	0.0011951	0.0797151	2.24644	0.00032	0.0554169	2.49082
A_24_P200420	Homo sapiens solute carrier family 7, (cationic amino acid transporter, y+ system) member 11 (SLC7A11), mRNA [NM_014331]	SLC7A11	0.0015968	0.0853875	2.46973	0.001892	0.102323	2.54208
A_23_P134176	Homo sapiens superoxide dismutase 2, mitochondrial (SOD2), nuclear gene encoding mitochondrial protein, transcript variant 2, mRNA [NM_001024465]	SOD2	0.001858	0.0937322	1.91076	0.0004472	0.0603099	2.26604
A_23_P4443	Homo sapiens T-box 4 (TBX4), mRNA [NM_018488]	TBX4	0.0031321	0.110948	0.383852	0.004364	0.124574	0.49608
A_23_P76538	Homo sapiens tescalcin (TESC), mRNA [NM_017899]	TESC	0.0003698	0.0475373	2.13259	0.0001773	0.044302	2.25032
A_32_P158181	Unknown	THC2650074	0.0032858	0.111691	2.62043	0.000334	0.0556166	3.37162
A_32_P3783	Unknown	THC2655811	0.0021616	0.0981387	3.14232	0.0022259	0.105506	2.86211
A_32_P209582	ALU1_HUMAN (P39188) Alu subfamily J sequence contamination warning entry, partial (5%) [THC2663167]	THC2663167	0.0014122	0.0842856	2.18022	0.001879	0.102323	2.04341
A_32_P159176	Unknown	THC2744561	0.0020099	0.0981387	1.89475	0.003858	0.119387	1.75042
A_24_P157926	Homo sapiens tumor necrosis factor, alpha-induced protein 3 (TNFAIP3), mRNA [NM_006290]	TNFAIP3	0.000165	0.0339923	2.64827	7.47e-05	0.0277208	3.2526
A_24_P166527	Homo sapiens tumor necrosis factor, alpha-induced protein 3 (TNFAIP3), mRNA [NM_006290]	TNFAIP3	0.0015988	0.0853875	2.53474	0.000121	0.0362674	3.47316
A_24_P226755	Homo sapiens thymus high mobility group box protein TOX (TOX), mRNA [NM_014729]	TOX	0.0004446	0.0511931	0.391016	0.0040329	0.119971	0.532254
A_23_P121987	Homo sapiens thymic stromal lymphopoietin (TSLP), transcript variant 1, mRNA [NM_033035]	TSLP	0.0007523	0.0666213	2.82891	0.0001876	0.044302	2.77553
A_32_P54553	Ubiquitin specific proteinase 41 (Fragment). [Source:Uniprot/SPTREMBL;Acc:Q3LFD5] [ENST00000292729]	USP41	0.003462	0.112884	0.39371	0.0015926	0.096796	0.380979
A_23_P388993	Homo sapiens LOH11CR1B gene, loss of heterozygosity, 11, chromosomal region 1 gene B product. [AB096241]	ZC3H12C	0.000591	0.0603957	2.10206	0.0002368	0.0501549	2.3671
A_24_P68275	Homo sapiens zinc finger, CCHC domain containing 6 (ZCCHC6), mRNA [NM_024617]	ZCCHC6	0.0033345	0.111691	1.86332	0.0013703	0.0893193	2.02572
Additional Table 3. Genes responding 4 hours after both direct irradiation and bystander treatment
Unique ID: Agilent assigned probename
Description: Descriptive name of human gene
Gene symbol: Human gene symbol
Parametric p-value: t-test p-value
FDR: False discovery rate
Mean ratio: geometric mean of intensities
